# Supplementary material for: Interest communities and flow roles in directed networks: the Twitter network of the UK riots
Source: J R Soc Interface. 2014 Dec 6;11(101):20140940. doi: 10.1098/rsif.2014.0940 (PMC4223916; doi:10.1098/rsif.2014.0940)
Supplement: RiotsCommunities.xls [file rsif20140940supp2.xls]

## Sheet: Summary
Node information							Interest communities				Undirected communities				Role category
Id	Username	Biography	In-degree	Out-degree	Retweets	Page-Rank	t=0.157	t=0.51	t=1.3	t=7.4	t=0.157	t=0.51	t=1.3	t=7.4	T97.712-RBS
953	ho	""	1	0	443	0.000368	22	10	7	0	112	6	5	0	Reference
5511	f	"Designer\/developer hybrid. Founder at @webreakstuff, mentor at @500startups, Redis Cookbook author for @oreillymedia, formerly at @techcrunch."	2	1	520	0.000357	27	10	7	2	80	7	5	1	Reference
13666	mikebutcher	"Editor, @TCEurope | Co-founder, @TechHub | Member, Mayor of London's Digital Advisory Board | Founder, @Coadec | Facebook.com\/mikebutcher | Gplus.to\/mikebutcher"	63	107	1412	0.003259	47	10	10	1	79	6	5	2	Mediator
14733	melkirk	"Blogger Engagement Manager at Jam (Engine Group) with a love of the interwebz & penchant for fashion, rugby and cars. Guest post writer with a video blog too!"	11	4	329	0.000996	47	10	10	1	47	6	5	0	Reference
19833	arthurascii	"Director of Strategy at Sense Worldwide. Occasional Thinker of Things."	7	47	1692	0.000294	32	16	8	1	33	21	5	2	Diversified Listener
43693	kaimac	"Bloke who thinks the internet is interesting. An Englishman (in New York). Online fundraising at Autism Speaks. These are my opinions only."	5	29	533	0.000437	26	22	3	0	100	27	11	0	Mediator
54213	jamescridland	"Managing Director, MediaUK.com - the UK's free media resource. I'm also a radio futurologist. And I like beer."	30	16	955	0.000857	136	30	9	1	111	6	5	2	Engaged leader
61233	monkchips	"Co-founder of RedMonk, something like a firehose - tech and everything else in 140 char bursts. Developers, Developers, Developers."	17	0	215	0.000742	18	17	10	0	35	6	5	2	Reference
76133	tim	"I'm digital media correspondent at the Financial Times. Views expressed are my own, not the FT's. Retweets & links are not endorsements."	91	162	325	0.002188	136	16	6	1	112	6	5	2	Mediator
286703	sarahw	"News Editor for Publishers Marketplace (@publisherslunch); writes for WSJ, LAT, Nat. Post, etc.; deadline slave; chocolate chip scone addict; expat Canadian. "	10	3	226	0.000504	77	5	2	2	29	21	5	1	Reference
612473	bbcnews	"The latest stories, features and updates from BBC News"	138	7	18836	0.010594	76	27	13	3	131	39	11	0	Reference
742143	bbcworld	"The latest stories, features and updates from BBC News (World edition). For UK edition, follow @BBCNews. For breaking news, follow @BBCBreaking"	118	4	1033	0.009969	76	27	13	3	102	16	1	1	Reference
759251	cnn	"Breaking News, U.S., World, Weather, Entertainment & Video News"	83	2	985	0.004072	69	38	7	2	41	7	1	1	Reference
760303	rorysutherland	"Fat bloke at Ogilvy, IPA; The Wiki Man"	17	41	326	0.000677	32	16	10	1	33	6	5	0	Mediator
778057	acarvin	"Senior strategist at NPR. Online community organizer since 1994. Former director of the Digital Divide Network. Writer. Photographer. Dad."	105	43	1988	0.003629	13	5	2	2	86	1	1	1	Reference
783214	twitter	"Always wondering what's happening. "	122	0	505	0.006816	109	39	7	2	43	27	0	0	Reference
786764	bbcworldservice	"The best of BBC World Service radio, as selected by our editors."	31	72	522	0.000752	61	41	13	3	134	16	1	1	Mediator
788524	guardiannews	"Latest news from the Guardian"	196	105	1910	0.004908	81	41	6	1	192	51	13	1	Engaged leader
798277	bbcradio2	"The Official Twitter feed of BBC Radio 2 - the UK's most listened-to radio station. "	23	52	199	0.000536	107	30	13	0	60	39	2	0	Mediator
806133	londonist	"London news, London events, London features, London people"	83	37	334	0.001593	23	7	9	1	30	8	8	2	Engaged leader
806476	bendylan	"A hedonist unwillingly living in a political world. AKA a drunk who shouts at newsnight."	12	83	185	0.000597	33	32	3	1	73	19	3	2	Diversified Listener
806726	chris_coltrane	"Standup comedian, socialist, feminist, atheist, skeptic, activist & funtime maker. Likes surreal comedy & pretty electro. 29th most awesome guy on the internet"	50	22	302	0.001187	37	2	3	1	3	4	3	1	Engaged leader
807095	nytimes	"Where the Conversation Begins. Follow breaking news, NYTimes.com home page articles, special features and more."	145	2	208	0.006731	82	31	7	2	66	7	1	1	Reference
972651	mashable	"The largest independent news source covering web culture, social media and tech. Updates from @mashable staff. Tweet @mashablehq for questions and comments."	116	30	1158	0.004794	27	10	7	2	80	7	5	1	Reference
1140451	antderosa	"Social Media Editor @ Reuters. Neighborhoodr.com Co-Founder. Retweets are not endorsements. Tips and news appreciated, send to anthony.derosa@thomsonreuters.com"	44	54	373	0.004585	72	40	2	2	24	1	1	1	Engaged leader
1367531	foxnews	"Join the more than 1 million fans following America's #1 Cable News Network!"	35	2	196	0.001245	59	25	2	2	24	9	1	1	Reference
1652541	reuters	"Reuters.com brings you the latest news from around the world, covering breaking news in business, politics, technology, and more."	166	2	2267	0.007137	72	40	2	2	166	9	1	1	Reference
1947301	thenation	"As America's oldest and most widely read weekly magazine of opinion, The Nation is committed to expanding the reach of principled journalistic voices."	38	15	282	0.00106	94	10	7	2	110	7	1	1	Reference
2384071	timoreilly	"Founder and CEO, O'Reilly Media. Watching the alpha geeks, sharing their stories, helping the future unfold."	54	7	418	0.003163	27	10	7	2	17	7	5	1	Reference
2735591	fastcompany	"Official Twitter feed for the Fast Company business media brand, with a unique editorial focus on innovation in technology, design, leadership, & ethonomics."	31	26	254	0.001215	18	10	7	2	17	7	5	1	Engaged leader
2768501	abcnews	"Latest news updates from the Australian Broadcasting Corp."	25	11	296	0.000765	22	29	7	2	45	9	1	1	Reference
2890961	gizmodo	"Technologies that change the way we live, work, love, play, think and feel. This week's twitter QB is @samfbiddle HUT HUT HIKE"	21	1	209	0.000878	114	1	4	0	52	7	5	1	Reference
3419141	sandmonkey	"Micro-celebrity, Blogger, activist, New Media douchebag, Pain in the ass!\r\n\r\nE-mail me: Sandmonkey@gmail.com"	57	21	194	0.001394	14	5	2	2	4	1	1	1	Reference
3825931	stevecla	"Microsoft seancha\u00ed, anthropologist, editor of www.microsoft.com\/next, British cultural envoy in Redmond, novice snowboarder"	9	19	249	0.000898	27	10	7	2	17	7	5	0	Reference
4970411	ajenglish	"Al Jazeera English, the 24-hour English-language news and current affairs channel, is headquartered in Doha, Qatar.\r\n\r\n"	174	6	3335	0.007588	46	9	2	2	91	1	1	1	Reference
5402612	bbcbreaking	"Breaking news alerts and updates from the BBC. For news, features, analysis follow @BBCWorld (our World edition) and @BBCNews (our UK edition)."	306	2	13476	0.011895	76	27	13	3	167	50	11	0	Reference
5535142	jamesgraham	"Amateur gobshite and campaigner. Non-tribal Lib Dem and social liberal. WARNING: I swear a lot. I have a lot to swear about these days."	17	45	218	0.000816	135	15	8	1	109	13	4	2	Mediator
5566692	fantonesquire	"Cartoonist for @DandyComic, and @lordlikely's long-suffering scribe and illustrator. "	4	29	535	0.000326	16	1	4	0	34	3	2	0	Diversified Listener
5789582	eddplant	"I'm a musician. I'm a geek. I'm a pacifist. I'm an agnostic Quaker. I am not a fucking search engine. Also I probably like some of the bands you like."	3	10	336	0.000336	26	8	4	0	52	3	2	0	Listener
5988062	theeconomist	"Official site for The Economist. Follow for article postings, updates and events. To subscribe go to: http:\/\/econ.st\/ddIkQq"	152	13	603	0.004546	113	31	7	2	153	7	1	1	Reference
6017542	breakingnews	"Breaking news alerts around the world from hundreds of sources 24 hours a day. Get more on BreakingNews.com, and follow our team on @breaking."	184	33	1480	0.005899	112	25	7	2	193	9	1	1	Reference
6074952	jjn1	"Academic\/writer\/dad\/grandad\/photographer"	27	27	444	0.001018	92	13	6	1	54	15	7	1	Engaged leader
6156562	aewo	"Innovator, Sustainability 3.0; changing business and the world for the better, musician, geotourist, cultural quirks and lunch specials."	0	10	235	0.000196	18	10	7	2	17	7	5	1	Diversified Listener
6466252	schock	"I'm a scholar and mediamaker working for media justice and communication rights."	0	15	186	0.000196	24	5	2	2	4	1	1	1	Listener
6467332	ukparliament	"Keeping an eye on government, debating laws, approving taxes. This official Twitter feed is produced by the web team in Parliament."	80	33	313	0.001985	19	17	10	1	56	13	4	2	Engaged leader
6566572	darahgna	"BA (Hons) Philosophy. 21. Engaged"	0	17	637	0.000196	2	11	11	0	9	14	0	0	Listener
6601682	cliffcheney	"Freelance Photojournalist, Observer, Ducati Addict & Coffee Drinker. iM: imsg@cliffcheney.com"	7	22	198	0.000514	19	17	2	2	4	1	1	1	Diversified Listener
6705042	bengoldacre	"Nerd cheerleader, Bad Science person, stats geek, research fellow in epidemiology, procrastinator. TED here: http:\/\/bit.ly\/qUcrmf And email: ben@badscience.net"	170	69	1262	0.004942	84	34	4	1	145	59	2	2	Engaged leader
6712942	hamlesh	"Polymath. Serial entrepreneur turned VC, now sitting on both sides of the table, talking tech, finance, and motorbikes."	8	3	212	0.000416	48	16	10	1	56	6	5	2	Reference
6850532	phoebefeb	"Member of Didsbury WI, work in education (not teaching, thank goodness), love networking and always willing to help others out however I can."	0	15	291	0.000196	104	8	0	0	13	0	0	0	Diversified Listener
6857022	bristlekrs	"Slackness. Love. Hugs. Kisses. Podcasts. Comics. Fillums. People. Music. Masterless."	16	98	322	0.000572	0	2	3	1	205	4	3	1	Diversified Listener
6867422	glenngillen	"heroku dev, foodie, casual runner, amateur photographer, occassional whisky drinker, part-time lover"	1	0	221	0.000291	21	22	3	1	133	31	8	2	Reference
6892312	helenlewis	"Why is it that young females with three names and large hairdos always buy into every anti-capitalist myth? - my favourite NS blog comment."	76	63	627	0.001753	108	34	6	1	196	15	7	2	Engaged leader
7076492	glinner	"I apologise in advance. "	169	75	1788	0.006016	51	1	4	0	38	3	2	2	Reference
7087112	brandrepublic	"Brand Republic - daily advertising, digital, social media, marketing and media news from the publisher of Campaign, MediaWeek.co.uk, Marketing and PR Week."	40	28	315	0.000915	32	16	10	0	35	6	5	0	Engaged leader
7087662	mikewhills	"Journalist interested in technology, media and international relations. Production Editor for Times Digital - thetimes.co.uk. Beer enthusiast."	50	123	328	0.001106	101	23	6	1	129	16	7	1	Mediator
7140572	documentally	"storymaker. social technologist. occasional speaker.\r\n\r\nhttp:\/\/OurManInside.com\r\n"	49	42	295	0.001511	19	17	10	1	36	6	5	2	Engaged leader
7400702	bbcclick	"The BBC's flagship tech TV show. On BBC Breakfast Sat 0645, Sun 0745; News Channel Sat0130, Sat\/Sun1130, 1530 in the UK. Also on BBC World News, & iPlayer. "	66	1	215	0.001668	134	37	14	1	107	37	5	0	Reference
7457322	mazi	"Director of Social Media TSL Education,Researcher w\/h Oxford Uni,Ex founder of 1of d 1st social networks & soc media agencies in UK 2003. Ex Ogilvy,Sky.TEDxster"	36	36	636	0.001145	19	17	10	1	35	6	5	0	Mediator
7460782	tomevans	"Hereford, Cheltenham, London College of Printing, AMX Digital, Mook, Nitro, SapientNitro, Jack Wills | Aubin & Wills, Being"	1	21	315	0.000223	32	16	10	0	34	3	2	0	Diversified Listener
7526892	dominiccampbell	"a boy pretending to be a wolf pretending to be a king (and design+social tech at @FutureGov @PatchworkHQ @SimplCo @EnabledBy @TweetyHall @CityCampLDN)"	57	160	235	0.002002	19	17	10	1	208	6	5	2	Mediator
7587032	skynews	"Stories direct from the Sky News newsroom.\r\nTweet us your queries and questions.\r\nFor breaking news, follow @skynewsbreak."	150	70	6151	0.00877	133	19	12	1	181	58	6	0	Engaged leader
7589572	bbc5live	"Best bits and updates from the UK's home of live news and sport. We follow 5 live listeners."	83	88	2384	0.002828	131	27	13	3	69	2	11	0	Engaged leader
7885972	getglue	"GetGlue is a social network for entertainment. Check-in & rate things to discover new favorites, see what your friends are into, get stickers & win free stuff."	6	1	539	0.000299	69	38	7	2	34	3	2	0	Reference
7996082	el_pais	"Las noticias globales m\u00e1s relevantes y la \u00faltima hora en espa\u00f1ol, por los periodistas de EL PA\u00cdS. Para informarse y conversar. "	10	48	1685	0.000473	26	8	2	2	53	9	1	1	Listener
8158832	501places	"Freelance writer, easily confused."	5	15	431	0.000257	75	30	9	1	32	8	8	0	Diversified Listener
8170292	bbcr4today	"Radio 4 flagship news programme"	184	123	1933	0.008177	129	27	13	3	169	56	4	2	Engaged leader
8191062	adrianshort	"Creative technologist, data analyst & open data activist. Currently: libraries, book sharing, transport, public spending."	14	45	212	0.000523	55	7	9	1	78	15	7	2	Diversified Listener
8460462	selkie	"Co-ordinator of the Hacked Off Campaign. Journalist. Cynic. NUJ member. Tweeting in a PERSONAL capacity."	35	56	231	0.000953	50	14	6	1	78	15	7	2	Mediator
8761432	tceurope	"This is the news feed for TechCrunch Europe. The Editor: @mikebutcher"	21	1	532	0.000929	47	10	10	1	79	6	5	2	Reference
9109182	gooneruk	"I get distracted by shiny things."	4	6	834	0.000255	50	14	14	1	98	35	7	2	Mediator
9245782	gordonmacmillan	"Social media editor at Haymarket, launched Brand Republic, blog & tweet media, digital, & politics. Blog on @thewalluk & here gordonsrepublic.brandrepublic.com."	38	44	419	0.000859	32	16	10	1	33	6	5	2	Mediator
9576102	3arabawy	"In a dictatorship, independent journalism by default becomes a form of activism, and the spread of information is essentially an act of agitation."	64	11	193	0.001772	14	5	2	2	4	1	1	1	Reference
9820002	jamesmb	"Subversive. Probably on WikiLeaks. The face behind #sHamleys and #RiverSnide. Lover of the penguins and reindeer. Hater of exploiting animals in shops."	8	31	1228	0.000503	26	17	10	0	69	34	2	0	Mediator
10145862	may_roma	"\u30ed\u30f3\u30c9\u30f3\u5728\u4f4f\u3002\u91d1\u878dIT\u52b4\u52d9\u4e2d\u3002CISA(\u516c\u8a8d\u30b7\u30b9\u30c6\u30e0\u76e3\u67fb\u4eba)\u5143\u56fd\u9023\u8077\u54e1\u3002\u5143\u67d0\u7d4c\u55b6\u30b3\u30f3\u30b5\u30eb\u52e4\u52d9\u3002\u5c02\u9580\u5185\u90e8\u7d71\u5236\u3001IT\u30ac\u30d0\u30ca\u30f3\u30b9\u3001SLA\u3002\u7c73\u9662\u4fee\u58eb\u4e8c\u500b\u3002\u7c73\u5728\u4f4f\u4e09\…	1	30	227	0.000234	85	43	6	1	44	9	1	1	Diversified Listener
10228272	youtube	"Tweets on YouTube news, trends, and \u2014 of course \u2014 videos."	72	9	1861	0.002447	22	10	7	2	43	9	5	0	Reference
10310152	djbrainchild	"hundalasiliah!"	1	9	262	0.000202	44	1	4	2	34	7	1	0	Listener
10494452	adamblottr	"Founder of Blottr.com. A citizen journalism news service that enables anyone to capture, report, collaborate and discover news happening around them.\r\n"	19	13	229	0.000472	19	17	10	1	36	6	5	2	Engaged leader
10840012	a1	"Stay calm. Today is the tomorrow you worried about yesterday."	12	34	1725	0.000647	120	20	4	1	27	14	11	0	Mediator
11044062	sarahcarr	"I write about stuff. My avatars usually feature people I would like to see shunned from public life. Captain Mamdouh Farag is the exception to this."	31	18	240	0.000994	14	5	2	2	4	1	1	1	Engaged leader
11435642	jeffjarvis	"blogger and j-school prof"	89	33	405	0.003208	92	13	7	2	54	7	7	1	Reference
11902142	davidmcqueen	"Businessman | Speaker | Connector |Youth Advocate | #Linkedin Junkie "	9	0	420	0.000361	91	30	2	2	15	6	5	0	Reference
11918102	darryl1974	"http:\/\/853blog.wordpress.com, @CharltonCSE7 and @scooplondon. Endorsement: 'I couldn't stomach any more the extreme, unbridled partiality of his tweets.'"	20	6	243	0.000643	57	7	9	1	23	8	8	2	Engaged leader
12152402	ahj	"Producer Chris Moyles Show, Presenter Surgery BBC Radio 1"	33	9	306	0.000957	20	8	0	0	37	0	0	0	Reference
12870772	birminghammail	""	23	14	233	0.000732	1	3	5	1	2	5	6	0	Engaged leader
12871632	xxnapoleonsolo	"Husband, dad, head of web & data for Liverpool Echo and Daily Post, science fiction fan. Views are strictly my own"	11	28	232	0.000648	7	28	1	0	12	2	2	0	Mediator
12872432	praddles	"I think, therefore iPrad. CTO of @AudioFuel. Enjoy curling up in front of open fires, long walks along beaches and wielding chainsaws in dark abandoned estates."	9	9	866	0.000377	6	6	1	0	14	17	0	0	Listener
12925072	twitpic	"Share photos on twitter - follow @noaheverett for other unofficial news"	122	15	6024	0.004108	19	17	10	2	47	27	10	0	Reference
13809752	moearora	"i make a living doing what i enjoy. \/\/ \r\nalso: @musicbiztech"	1	1	232	0.000228	24	9	2	2	7	1	1	1	Listener
13861042	jcoglan	"Please.__send__ :bacon"	6	22	464	0.000448	26	8	4	0	61	3	2	0	Mediator
14091529	sepiamutiny	"We're a big brown blog."	5	2	337	0.000322	77	5	2	2	64	1	1	1	Engaged leader
14095832	bigbigben	"Travel blogger (http:\/\/ayorkshiremanabroad.com), podcaster (@benandarnie) and Yorkshireman. Ee by gum!"	25	103	269	0.000862	17	14	3	1	20	12	4	0	Diversified Listener
14138785	telegraphnews	"Breaking news, analysis, Matt cartoons and more from The Daily and Sunday Telegraph. \r\n\r\nWe're also on Facebook - http:\/\/www.facebook.com\/telegraph.co.uk"	63	31	3270	0.001255	45	21	6	1	105	9	11	1	Engaged leader
14154272	bbc_haveyoursay	"Tell us what's happening where you are! DM or @reply us, SMS\/MMS 61124 or +44 7725 100 100 if outside UK, e-mail yourpics@bbc.co.uk or upload via our site\r\n\r\n"	50	149	357	0.00242	76	27	13	3	177	41	11	1	Mediator
14190551	tom_watson	"Busy dad, disorganised politician, lover of film and video games."	225	119	347	0.006213	74	18	8	1	209	55	4	2	Engaged leader
14224719	number10gov	"The official twitter channel for Prime Minister David Cameron's office, based at 10 Downing Street. Twitter policy: http:\/\/www.number10.gov.uk\/number10online\/"	216	74	2744	0.008324	21	22	3	1	133	31	8	2	Engaged leader
14275129	commentisfree	"Assistant editor, Comment is free. Occasionally other editors will tweet. Likes: owls, quality rants, funny comments. Email: cif.editors@guardian.co.uk"	121	62	263	0.00255	103	13	6	1	207	40	3	1	Engaged leader
14293310	time	"Breaking news and current events from around the globe. Hosted by TIME's @allie_townsend."	93	17	3438	0.003662	59	25	7	2	41	9	1	1	Reference
14301286	currybet	"Lead User Experience & Information Architect for guardian.co.uk, contributing editor for FUMSI, blogs about UX\/IA, digital media & journalism on currybet.net"	57	102	267	0.001483	60	13	6	1	162	15	7	2	Mediator
14314662	samadk	"On a sabbatical from real life. "	1	1	239	0.000209	119	21	6	2	120	48	12	1	Mediator
14321959	umairh	"author, blogger, thinker, reformer."	29	23	542	0.001364	27	10	7	2	17	7	1	1	Engaged leader
14365818	lylebignon	"publicist, PR + social media man at 2 major music venues : freelance creative industries + music PR : news junkie : music writer : "	17	77	197	0.000723	1	3	5	1	2	5	9	0	Diversified Listener
14370179	chesha	"Put a donk on it."	9	19	205	0.000461	10	12	4	0	13	10	2	0	Diversified Listener
14454690	lcaller	"Husband to @DSushee, fair weather cyclist & frustrated photographer."	2	4	1250	0.000534	19	17	10	3	50	18	2	0	Reference
14473694	benschofield	"ITV News trainee with @GranadaReports in the North West. Tweets and all opinions are my own."	21	57	4692	0.000533	7	28	1	1	59	20	6	0	Diversified Listener
14476016	adambienkov	"Freelance journalist and London politics blogger. Hyperlocal editor of @KidbrookeKite and columnist for @SnipeLondon"	80	104	309	0.00194	57	7	9	1	202	8	4	2	Mediator
14497001	markshaw	"Author, Speaker, Twitter Strategist, Consultant & Commentator on all things Twitter,regularly on radio & in the Media. Lover of Haribo and lying on my couch"	9	10	273	0.000424	48	16	10	1	44	6	5	0	Engaged leader
14511951	huffingtonpost	"The Internet Newspaper"	114	51	271	0.005575	94	29	7	2	106	9	1	1	Reference
14562278	dan_martin	"BusinessZone.co.uk editor, @daisychainbaby PR, @The_Pitch founder, Bristwestival organiser, RSA Fellow, Golden Twit, influential blogger http:\/\/ind.pn\/hR06xk"	29	105	795	0.000981	32	17	10	1	35	6	5	2	Mediator
14569869	channel4news	"In-depth analysis from our newsroom of experts, exclusive stories & breaking news."	188	102	7228	0.004653	85	43	6	1	173	49	15	2	Engaged leader
14580438	blackberry	"Official Twitter account of Research In Motion."	23	16	211	0.000669	9	6	0	0	6	0	0	0	Reference
14585609	wateracre	"I write funny things in script and song form. I do admin for a music festival. Unmarried, until November. Views expressed here are my own, and probably boring."	2	11	185	0.000318	26	8	4	0	9	14	2	0	Listener
14606079	propublica	"An independent, non-profit newsroom that produces investigative journalism in the public interest."	47	4	208	0.002218	113	31	7	2	86	7	1	1	Reference
14612704	davehill	"Guardian journalist specialising in London politics and culture"	90	55	602	0.002237	57	7	9	1	21	8	8	2	Engaged leader
14620853	adamramsay	"Work at @peopleandplanet. Co-editor of @brightgrn & @101mushrooms. @uk_feminista trustee + @ukuncut @falseecon @thegreenparty & @commonpeopleuk stuff."	46	112	330	0.001056	37	2	3	1	117	4	3	1	Mediator
14677919	newyorker	"The New Yorker is a weekly magazine with a mix of reporting of politics and culture, humor and cartoons, fiction and poetry, and reviews and criticism. "	101	6	347	0.004024	113	31	7	2	53	7	1	1	Reference
14678279	stephen_taylor	"Director at the National Citizens Coalition. Canadian. Conservative in Ottawa. Blogger. Opinions are my own. RTs not necessarily endorsements."	3	1	515	0.000306	21	22	3	1	77	6	5	2	Reference
14681605	thatkevinsmith	"It begins with me covered in sperm, trapped in my old man's balls. Then, suddenly... ESCAPE!"	28	1	212	0.000918	44	1	4	0	34	26	2	0	Reference
14685924	michaelwhite	"Elderly Hack and Sage"	103	2	251	0.003093	21	22	3	1	89	13	4	2	Reference
14700117	mayoroflondon	"City Government for Greater London under the auspices of the Mayor of London"	171	109	1431	0.003605	41	7	9	1	135	8	8	2	Engaged leader
14700316	hrw	"Human Rights Watch provides timely information about human rights crises and developments in some 90 countries around the world. \r\n@hrw\/our-people"	50	5	206	0.001484	90	9	2	2	83	1	1	1	Reference
14716359	arathecoach	"Specialise in Social Media and Creative Content. Own Hip Hop site JumpOff.TV; over 10million views per month on YouTube."	11	22	203	0.000528	5	4	0	0	43	0	0	0	Listener
14731871	stephencanning	"A political nobody - don't take me too seriously, I don't. Chairman of @BraintreeCF and councillor at @BraintreeDC. Tweeting in a very personal capacity."	12	87	589	0.00045	21	22	3	1	77	12	4	2	Diversified Listener
14761795	tedchris	"TED = Ideas worth spreading!"	30	11	192	0.00254	27	10	7	2	17	7	5	1	Reference
14770504	caseyrain	"Songwriter, Vocalist, MC, Producer, Vegan. BIG Prince\/MJ fan. Member of @swamimusic. D\/L trax from my solo project here - http:\/\/music.s-endz.com #neofunk"	5	11	241	0.000283	1	3	5	0	16	5	9	0	Listener
14773089	akchishti	"journalist, counter-terrorism student with 'information'. Note: this is my personal space & not reflect opinions of institutions I am involved with. "	4	1	1020	0.000259	121	25	7	2	64	24	1	1	Listener
14869503	martinsaunders	"Husband, Dad, youth worker, God-botherer, writer, and Editor of @youthworkmag. Shambles. Mostly harmless."	2	1	259	0.000311	110	20	13	3	63	42	4	2	Listener
14900407	garydunion	"Editor at Bright Green, Chair of Common People (home of Sack Boris), pop fan. @brightgrn @commonpeopleuk @sackboris2012"	27	56	356	0.000989	87	2	3	1	21	4	3	2	Mediator
14919824	literalka	"Proud #Conservative Tea Party Patriot, Pro-Life, Muslim, part-time clown, and loving father of two sexy little boys. I am an alcoholic who beats his children."	1	2	184	0.000221	95	26	11	0	76	12	3	3	Listener
14940354	nytjim	"Jim Roberts is an assistant managing editor of The New York Times."	55	40	489	0.004923	82	31	7	2	45	7	1	1	Reference
14942878	dazjones	"Developer at iPlatform. Guitar playing, whisky drinking, music loving, slightly geeky, glasses wearing type of guy."	2	3	187	0.000397	47	39	4	0	47	18	2	0	Reference
14964269	afrequentflyer	"wanderlust \u00b7 Don't lose who you are, in the blur of the stars.. _ Jessie J followed 09\/06\/11 at 15:13 (#346) #dreamingisbelieving "	1	2	195	0.000359	5	4	0	0	6	10	10	0	Listener
14971760	harry_wood	"London web\/geo developer. OpenStreetMap.org enthusiast and volunteer mapper\/wiki gardener\/developer\/event organiser. Working for placr.co.uk "	3	0	267	0.000233	55	1	0	0	78	6	5	2	Reference
15010349	nick_clegg	"Official Tweets from the Deputy Prime Minister & Leader of the @libdems."	100	83	198	0.002351	43	20	8	1	103	12	4	2	Engaged leader
15012486	cbsnews	"Breaking News, Business, Entertainment and World news from CBS News."	45	1	501	0.002433	109	39	7	2	53	9	1	1	Reference
15016500	fraserec4	"Channel 4 News Head of Home News. Seriously Scottish "	107	90	327	0.002986	65	29	6	2	159	20	6	2	Engaged leader
15028398	openrightsgroup	"The Open Rights Group exists to preserve and promote your rights in the digital age. We are funded by individuals who care about their digital rights."	40	36	250	0.001036	55	2	3	1	71	4	3	1	Engaged leader
15119140	maureenjohnson	"There's a fine line between good eye contact, and the piercing stare of a psychopath. Maureen is on the wrong side of it. - a fan"	9	9	247	0.000683	59	1	4	0	58	3	2	0	Engaged leader
15156259	monkeysailor	"Research scientist, maker, geek about town."	2	8	2064	0.000227	1	3	5	0	2	5	6	0	Listener
15178186	guardianmusic	"Squashing music into 140 characters since 2008"	68	30	267	0.001991	3	4	0	0	25	11	2	0	Reference
15181335	vacuumcleaner	"the vacuum cleaner is a cultural resistance collective of one."	19	26	363	0.000567	0	2	3	1	3	4	3	1	Mediator
15206954	benjilanyado	"Travel journalist for (mostly) the Guardian and (sometimes) the New York Times. West Ham addict. TwiTripper. http:\/\/www.kerouapp.com"	38	112	196	0.000995	75	13	6	1	191	15	7	2	Mediator
15229944	chuzzlit	"Just because she doesn't do much, doesn't mean she isn't special."	25	104	270	0.000713	40	2	3	1	85	17	3	2	Diversified Listener
15253147	alancarr	"Stand up comedian and TV presenter. My tour starts September 2011. Come and see me live! All dates on my website."	138	7	532	0.004834	20	8	0	0	49	0	0	0	Reference
15253239	weddady	"Mauritanian activist, focused on civil rights in the Mideast and North Africa. Opinions expressed here are mine and only mine."	28	17	942	0.000791	13	5	2	2	4	1	1	1	Engaged leader
15289509	richardosley	"'That guy from the Camden New Journal...' Vanessa Feltz, BBC London, July 2011."	42	122	184	0.000971	57	7	9	1	130	30	7	2	Diversified Listener
15318242	politics_co_uk	"politics.co.uk cuts through the spin to provide the latest political news, comment and analysis from the UK."	43	45	355	0.001305	100	15	8	1	116	12	4	2	Engaged leader
15344145	dawnhfoster	"ALL CAPS, ALL THE TIME. *SMASHES EVERYTHING*"	47	46	196	0.001119	57	2	3	1	85	4	3	2	Mediator
15413033	harringayonline	"Online neighbourhood network for Harringay. Created by @hughflouch & @netwkdneighds. Run by @hughflouch, @lizixer & other locals. Also @HoLTubeUpdates "	19	40	214	0.000575	102	7	9	1	56	8	8	2	Mediator
15417171	thesocialistway	"Unrelenting socialist of 39 years standing, still part of the struggle!"	10	26	345	0.000293	0	2	3	1	3	4	3	1	Diversified Listener
15425115	sianysianysiany	"Writing, plots, schemes. Founder of @domesticsluts (book out in Nov). Wedding editor for The Times, my blog here http:\/\/www.sianyland.com\/ Let's have ice cream."	15	18	483	0.000769	47	10	10	1	30	6	2	2	Mediator
15439395	stephenfry	"British Actor, Writer, Lord of Dance, Prince of Swimwear & Blogger"	287	83	533	0.010305	26	8	4	0	136	14	2	0	Reference
15480520	martinbright	"Political Editor of The Jewish Chronicle, Spectator blogger and founder of New Deal of the Mind"	73	86	341	0.001979	93	15	8	1	189	21	4	2	Engaged leader
15484198	georgegalloway	"Former Respect MP - pro-Palestine, anti-war, pro-equality, anti-Islamophobia. This is the genuine George Galloway!"	68	4	568	0.001504	74	18	2	2	31	24	3	1	Reference
15486485	asher_wolf	"Twitter journalist. ICT, journalism, hackers, hacktivism, FOI, samizdat, privacy, politics, human rights, social media."	18	137	339	0.000582	12	9	2	2	148	1	1	1	Diversified Listener
15557246	leninology	"Undead, unbound, and uncouth."	44	41	435	0.000997	14	2	3	2	90	4	3	1	Engaged leader
15589307	angrybritain	"Mending Broken Britain one tweet at a time. The celebrities ranting choice. Officially more than a '6' according to ladies of Twitter. Tweeted by @KylieMinogue."	34	61	3169	0.000935	40	14	9	1	42	12	0	0	Mediator
15595730	hackneycitizen	"Hackney's independent, free monthly newspaper. If you have a story, call 07739 968 825 or email editor@hackneycitizen.co.uk"	36	78	223	0.001038	30	7	9	1	21	19	8	2	Mediator
15687399	bfi	"We're the British Film Institute. We promote greater understanding of and access to film and television culture."	39	13	241	0.001001	44	1	4	0	40	3	2	0	Reference
15723281	timeworld	"Breaking international news and analysis from TIME's correspondents around the world. Hosted by TIME's @ishaantharoor."	5	4	408	0.000465	59	25	7	2	41	9	1	1	Engaged leader
15726425	alexsobel	"Husband and Father. Labour Candidate Moortown Ward 2012 Council Election. Fabian Exec. Manager of Social Enterprise Yorkshire and Humber. Community Activist"	9	27	210	0.000481	53	15	8	1	28	13	4	2	Mediator
15831401	shocklee	"Future Frequency updates from the Shocklee squad \u25cf innovation \u25cf music \u25cf tech \u25cf production \u25cf film \u25cf events \u25cf design \u25cf art \u25cf culture \u25cf media \u25cf travel \u25cf trends \u25cf"	7	82	389	0.000593	27	10	7	2	17	7	1	1	Diversified Listener
15834810	artistsmakers	"Revolutionary Arts: artistsandmakers.com, Empty Shops Network, spareplace.com. Organised #riotcleanup Artist\/writer. Coast Awards 2011 Winner, FRSA. "	37	38	7033	0.001522	11	12	5	0	8	10	10	0	Engaged leader
15875561	jamieclaret	"Jamie Claret is the owner of The Amazing Support Company(Fomerly The PC Surgery).An IT Support business based in Borehamwood delivering Amazingness every day."	0	12	220	0.000196	31	16	4	0	127	6	8	0	Diversified Listener
15907720	addthis	"Share anything to anyone, anywhere and boost traffic back to your site with the most popular sharing tool in the world. "	48	4	1270	0.001164	27	10	7	2	81	10	9	1	Reference
15995155	viceuk	"Vice Magazine: \u201call-embracing, all-swallowing whore of Babylon.\u201d - Kyp Malone of TV on the Radio"	44	78	1956	0.00096	23	4	0	0	19	11	2	0	Mediator
16080133	tvnewsroom	"TV Newsroom - a website based on TV News...\r\nRetweeting doesn't imply endorsement...\r\n\r\nLive Profile: LPMZMFRD"	30	103	320	0.000833	70	36	6	1	121	20	6	2	Mediator
16153562	amnesty	"We've been fighting the bad guys since 1961 - you can join us! Get the latest #humanrights news and actions. Official Amnesty International USA profile."	67	11	186	0.002014	90	9	2	2	83	1	1	1	Reference
16225461	misssn	"@urbandevelopmnt Editor, PR for Teddy Music, Mikill Pane, DaddysGirls, Stylesurgery & more. These views are my own.If easily offended - oh well."	2	0	201	0.00022	39	26	0	0	15	0	0	0	Reference
16240643	danhancox	"Kettled Youth out now: http:\/\/amzn.to\/kettled. I edited @FightBackUK, I write mostly on music and politics, but also food\/travel\/etc. Links to my articles here:"	57	51	519	0.001165	0	2	3	1	3	4	3	1	Engaged leader
16241998	10am	"10AM is when I'd like to wake up in the mornings :)"	0	5	614	0.000196	9	29	0	0	106	38	0	0	Listener
16255630	13twelve	"Front end developer. Good at not falling over."	4	2	700	0.000376	10	3	5	0	13	10	2	0	Reference
16271684	gareth_davies09	"Journalist working for the Croydon Advertiser. Opinions my own. "	9	14	444	0.000342	41	7	9	1	26	8	8	2	Mediator
16343974	telegraph	"News and comment from The Daily Telegraph, The Sunday Telegraph and The Telegraph. Info about new products, apps & promotions. Please say hello if we can help"	71	6	2794	0.001136	45	21	6	1	105	30	12	2	Reference
16404379	kate_day	"Social Media and Engagement Editor and photographer for the Telegraph. Likes coffee, loves cellos"	66	101	1044	0.001841	45	21	6	1	118	29	7	2	Mediator
16433119	photosonny	"Photographer and videographer. I've never ever completed a Panini sticker album. "	8	21	186	0.000301	3	12	5	0	8	3	2	0	Diversified Listener
16435631	annabosch	"Corresponsal de Televisi\u00f3n Espa\u00f1ola en Londres"	1	45	322	0.000375	123	47	12	1	96	9	4	2	Diversified Listener
16467526	hrwaldram	"Community coordinator, news, Guardian.co.uk. Dance fanatic, data hackette. Former beatblogger & hyperlocal webpreneur @bournvillenews. Personal views here only."	36	58	260	0.000945	60	13	6	1	36	15	7	2	Mediator
16484444	mattkmoore	"Telegraph newsdesk. Wycombe Wanderers."	37	40	5645	0.000821	45	21	9	1	21	19	7	2	Mediator
16507391	mtvindia	"We are the TV channel that your mother used to warn you about."	5	4	249	0.000313	2	11	7	2	16	7	9	0	Listener
16542877	example	"Started off singing. Then rapping. Now back to singing. But still rap occasionally. My new album 'Playing In The Shadows' OUT NOW HMV\/Amazon\/Play\/iTunes "	57	15	3137	0.001645	5	4	0	0	5	0	0	0	Reference
16589206	wikileaks	"We open governments."	211	5	331	0.006943	46	9	2	2	170	57	1	1	Reference
16672510	mediaguardian	"Official Twitter feed for MediaGuardian.co.uk updates"	210	16	193	0.005367	89	13	6	1	168	33	14	2	Reference
16681111	caitlinmoran	"A woman, yes, but still funny."	201	69	319	0.006179	110	1	4	0	58	3	2	0	Reference
16692859	hendopolis	"BBC Home Duty Editor. News, Cats, MCFC, Strictly and other adventures, these views mine alone"	64	150	217	0.001521	70	36	8	1	165	53	6	2	Mediator
16695124	paulruk	"PR Manager at Dubit by day & games journo by night. Interest in tech & the web. A Chelsea & Juve fan from Essex now in Leeds. Views are my own etc"	6	41	193	0.000343	32	16	4	0	32	3	2	0	Diversified Listener
16742378	kevinjrawlinson	"Reporter at The Independent, writing about tech and social media + protests\/riots. A Geordie, but I wear a top nevertheless. Tweets personal, hence mediocrity"	56	137	216	0.001178	42	24	3	1	141	23	7	2	Mediator
16745361	harikunzru	"Novelist, skilled user of social media as work avoidance tool.\r\r Gods Without Men out now in UK (Hamish Hamilton), March 2012 in US (Knopf)."	40	76	517	0.001492	77	5	2	2	16	21	1	1	Mediator
16824146	empireofthekop	"Liverpool F.C. updates from a 100% dedicated supporter (Antoine Zammit) who is Red to the bone. You'll Never Tweet Alone. Justice for the 96. Don't Buy The S*n."	37	39	676	0.001636	7	0	1	0	12	2	0	0	Listener
16850725	oxfordgirl	"I'm a writer, journalist and I dabble in politics. Yes I am a girl, I was born in Iran and the avatar is Colonel Mohammad Taghi Pessian, a great Iranian Hero."	27	124	789	0.000882	88	17	10	2	128	46	1	1	Diversified Listener
16865055	ged	"A social commentator on Nigerian socio-political affairs."	1	0	1882	0.000202	88	26	7	0	128	46	1	1	Reference
16935292	democracynow	"Official Democracy Now! Twitter Account. An independent, global daily news hour. Follow us for daily news, events, and updates on Amy Goodman's speaking tour."	78	66	288	0.002455	24	9	2	2	7	1	1	1	Engaged leader
16973333	theindynews	"UK news, comment and features from the country's most free-thinking newspaper. Also follow: @IndyWorld, \r\n@IndyPolitics and our sister paper, @TheIPaper"	90	28	362	0.001759	42	24	3	1	70	32	13	1	Reference
16998020	mrslrcooper	"I can babble a little"	146	15	1534	0.005465	56	4	0	0	11	0	0	0	Reference
17062358	krishgm	"You can email me on krishnan@channel4.com\r\n\r\n"	190	197	934	0.004479	117	33	8	1	157	24	9	2	Engaged leader
17082556	heatherataylor	"Feature film writer\/director\/mischief maker. Acting Editor of @AbouttheBBC. Soon-to-be New Yorker. Created @RapturedTV. All views hers unless they're yours. "	24	66	324	0.000644	31	17	10	1	36	6	5	2	Mediator
17481977	directgov	"Information and practical advice about public services. Directgov is also on http:\/\/m.direct.gov.uk www.facebook.com\/Directgov and www.youtube.com\/directgovuk"	35	50	496	0.002142	4	3	5	1	10	5	6	2	Engaged leader
17543957	citizentube	"Citizentube is YouTube's source for info on news, politics, and social change."	10	17	189	0.000789	22	10	7	2	45	9	1	1	Engaged leader
17624109	benparfitt	"Editor of video games business site MCVuk.com. Increasingly bitter. Dad and Southampton FC fan. Atheist. Childish. Left-leaning. Pro-life AND pro-choice."	4	32	303	0.000283	7	0	1	0	38	2	0	0	Diversified Listener
17652946	tabascokid	"Press photographer for AFP news agency. It goes without saying that this waffle isn't endorsed by my employer, as that would make it a really weird news source."	12	21	193	0.000572	18	10	3	1	62	29	8	2	Mediator
17705334	beatbullying	"Beatbullying is the UK's leading bullying prevention charity for children and young people. Help us beat bullying: donate at http:\/\/goo.gl\/L0axw\r\n"	21	75	1692	0.000921	4	3	5	1	6	37	5	0	Mediator
17782617	volumefour	"I'm a cowboy, on a steel horse I ride."	0	20	261	0.000196	141	33	1	0	12	2	2	0	Diversified Listener
17790603	davidmkeen	"vicar and missioner in Yeovil, father of two, husband of one, likes cake, curry and cricket"	1	33	757	0.00022	43	20	8	3	63	42	4	2	Diversified Listener
17843373	akalamusic	"Rap\/Rock\/Electro Kid"	23	23	385	0.000556	73	18	2	2	1	1	1	1	Listener
17850798	_richardhall	"Freelance journalist on The Independent news desk. Formerly Middle East Editor at The Daily Star, Beirut. One-time fox hunt saboteur. r.hall@independent.co.uk"	36	110	655	0.000965	42	24	2	2	171	32	13	1	Mediator
17850998	mrbry	"I'm an increasingly misanthropic wielder of maths and science. Let me disillusion you with cheeky banter, anti-Mumford rhetoric and outright bloody lies."	7	48	194	0.000402	50	14	14	3	107	35	4	2	Diversified Listener
17910502	thomasrhart	"A writer, former investigative reporter and Launch Editor for a variety of mags. Oh, he also was a TV news host for NBC Europe for about ten seconds."	7	4	291	0.00041	12	9	2	2	7	1	1	1	Listener
17939037	profbriancox	"Currently working on a book and lecture course at the University of Manchester. About to start filming Wonders of Life for BBC \/ Discovery Science Channel"	137	10	1665	0.003696	86	1	4	0	84	18	2	0	Reference
17949156	jonathanhaynes	"Web News Editor, The Guardian. News junkie, occasional insomniac. Very much my own views."	123	57	2560	0.002863	89	13	6	1	101	15	7	2	Engaged leader
17993848	rosschainey	"I work for Reuters in London (any opinions here are my own), run a lot, dream of Scotland, otherwise known as Shangri-La"	9	17	202	0.003397	72	40	2	2	118	22	2	2	Mediator
18020612	davidlammy	"Labour Member of Parliament for Tottenham."	83	56	361	0.002127	102	15	8	1	74	13	4	2	Engaged leader
18029775	joshhalliday	"Reporter, media and tech, the Guardian. Not the French guitarist, nor the bloke from Lost. Any opinions mine. josh.halliday@guardian.co.uk"	102	135	247	0.002813	118	13	6	1	176	15	7	2	Engaged leader
18034590	weavermiles	"Championing #ActiveCitizenship in Bham. Tweets are of a Centre-left Progressive nature (sorry seem to dislike tory policy alot!). Academic in Strategy & SCM."	13	0	851	0.000694	1	3	5	1	2	5	4	2	Reference
18104918	chillyourbeans	"I'm just a little bit heiress, a little bit Irish. like sharks and growing things."	5	8	972	0.00028	58	11	4	0	19	14	2	0	Engaged leader
18134929	wmpolice	"West Midlands Police's official Twitter account. Do not report crime via this Twitter feed. In an emergency dial 999, for non-emergency call 0345 113 5000."	59	11	782	0.001551	1	3	5	1	2	5	6	2	Reference
18199849	plasmatron	"electric guitar player in mogwai"	5	31	676	0.000364	3	4	0	0	19	11	2	0	Diversified Listener
18297114	tvrav	"TV Producer, news junkie, father, geek, Apple convert, left of centre, Yu Suzuki's love child. All views are my own, except RTs"	33	69	305	0.000703	98	33	6	1	65	20	6	2	Mediator
18309277	bubzbeauty	"Just your everyday girl who is willing to learn, willing to try. "	2	2	184	0.000297	22	42	7	2	19	18	5	0	Listener
18378044	josiensor	"Reporter at The Daily Telegraph. Formerly at The Daily Star in Beirut."	36	100	240	0.00081	45	21	6	1	99	32	7	1	Mediator
18424289	ajelive	"Coverage of live & breaking news events. "	96	5	1928	0.004778	46	9	2	2	108	1	1	1	Reference
18502766	catherine_mayer	"Not married to Sir Christopher Meyer, not titled, but distract myself from the disappointment by writing, for TIME and this book http:\/\/www.amortality.co.uk"	51	59	185	0.001726	59	25	8	1	180	21	4	2	Engaged leader
18525497	glynmoody	"writer (Rebel Code), journalist, blogger, mostly about GNU\/Linux, open source, open content; the commons, copyright, patents and digital rights."	28	15	247	0.000758	55	34	3	2	54	17	3	1	Engaged leader
18532574	edjames1	"I play songs and talk in between them on Heart Breakfast! 6-10 Heart 100.7 FM www.heart.co.uk. Also pr\/events\/talent management www.edjames.com"	11	96	439	0.0005	1	3	5	1	2	5	0	0	Diversified Listener
18557055	claireashforth	"Political Correspondent at ITV Granada"	35	65	322	0.000878	49	15	8	1	59	20	4	0	Mediator
18593736	astriddare	"18, libertarian & borderline.\r\n\r\nI tend to tweet about current events, activism, #Anonymous, and food.\r\n\r\nRemember your voice. You are alive. You are free."	4	92	284	0.00022	12	5	2	2	7	1	1	1	Diversified Listener
18606767	davidmacdougall	"60\u00ba 10'11.32N 24\u00ba 56'17.66E"	26	66	278	0.000762	94	29	6	2	55	16	6	1	Mediator
18625669	calvinharris	"I make music and i love my food"	49	7	192	0.002369	71	8	0	0	5	0	0	0	Reference
18665800	life	"LIFE.com - the most comprehensive and iconic collection of professional photography on the web."	11	9	282	0.00072	18	25	7	2	41	7	1	1	Reference
18676177	jamieoliver	"The Official Jamie Oliver twitter page"	80	42	1520	0.00356	65	29	7	0	93	0	0	0	Reference
18713254	simonpegg	"Actor\/writer\/dog owner\/winner of 50m flat race 1977-1981"	151	22	9240	0.004741	44	1	4	0	34	3	2	0	Reference
18720595	serafinowicz	"Male actress and comedienne.\r\n\r\nAll content \u00a9 Peter Serafinowicz."	118	59	555	0.004954	114	1	4	0	114	3	2	0	Reference
18725587	tomhouser	"Creative creative, studying advertising at SCA 2.0 in glorious Vauxhall. Human person, furniture rearranger, flaneur, pop-lover."	2	6	200	0.000224	32	16	10	0	33	6	2	0	Diversified Listener
18735898	big_picture	"The Big Picture is a photo blog created by the photo editors of The Boston Globe"	21	2	812	0.001012	18	10	7	2	17	7	1	1	Reference
18741116	mattcooke_uk	"Presenter at 60seconds on BBC Three. Reporter at BBC London TV. These are my personal views, not those of BBC News."	24	10	336	0.000488	70	36	9	1	44	8	8	2	Engaged leader
18764841	richardpbacon	"minor celebrity BBC Radio Fivelive presenter"	141	52	470	0.00404	120	1	4	0	161	34	2	0	Reference
18771385	sohailanjum	"Armed and dangerous with a camera and ready to shoot anyone in sight ...."	6	32	280	0.00046	90	18	2	2	16	24	9	0	Diversified Listener
18839790	petersbeaumont	"Observer and Guardian journalist and author of The Secret Life of War. Tweeting in personal capacity "	73	51	211	0.001837	36	23	6	2	29	16	1	1	Engaged leader
18949349	sophyridge	null,"show_all_inline_media":false,"follow_request_sent":null,"contributors_enabled":false,"following":null,"verified":false,"profile_background_image_url":"http:\/\/a0.twimg.com\/images\/themes\/theme1\/bg.png"	107	0	436	0.002578	33	32	8	1	95	25	4	2	Reference
18953259	schofe	"Was on TV... Sent a tweet.....Never seen in public again"	115	42	247	0.003734	20	8	0	0	11	0	0	0	Reference
18979962	tinchystryder	"Musician & Businessman ;-) "	30	13	270	0.001522	71	4	0	0	5	0	0	0	Reference
18980276	timminchin	"I'm a musician with a swollen sense of my ability to articulate my insignificance."	81	11	760	0.003396	35	1	4	0	61	3	2	0	Reference
19062754	andrewbloch	"Founder and Managing Director of Frank PR, Marketing Magazine's PR Agency of the Year. Offices in London and Sydney. These are my personal views. "	30	30	729	0.000933	79	16	1	0	32	6	5	0	Engaged leader
19063323	nmemagazine	"First for music news. This profile is updated by @tomgoodwyn, @timchester @lukelewis and @DanMartinIsNot"	60	24	411	0.001644	3	4	0	0	5	11	2	0	Reference
19111027	copwatcher	"Activist with Newham Monitoring Project in east London, trustee of INQUEST, active in the Ian Tomlinson Family Campaign and the Network for Police Monitoring"	51	35	196	0.000965	0	2	3	1	3	4	3	1	Engaged leader
19115828	belfastjj	"Holding PSNI & Local Gov & Politicians to account - FOI Act fan & animal lover, All my views expressed are from my own head & heart "	5	24	194	0.00028	6	6	1	2	91	12	6	1	Diversified Listener
19120191	garethemery	"I make+play simple but effective electronic music and sit on planes a lot."	0	12	275	0.000196	67	35	0	0	5	0	0	0	Listener
19129073	jasonbradbury	"The Gadget Show host and children's author"	37	50	1092	0.001259	44	1	1	0	43	6	5	0	Engaged leader
19152541	misterwallace	"I wrote Yes Man. And Join Me. And some others. Host of the Xfm Breakfast Show. "	65	0	438	0.003192	35	1	4	0	60	3	2	0	Reference
19198587	blueyrobinson	"I'm a singer\/songwriter from South London. My favourite song in the whole world is 'Change Gonna Come' Sam Cooke. I hope 2 inspire greatness, by being great. x"	12	13	230	0.000706	5	4	0	0	5	0	0	0	Listener
19225509	kat_braybrooke	"community coordinator @OKFN| digital anthropology MSc candidate re: #hackers & gender at UCL| columnist @MintMagazineUK| designer via KAiBRAY| urban trickster."	5	18	254	0.000264	30	7	9	2	21	19	1	1	Listener
19287786	ldnfashion	"LDNfashion.com brings you the very best fashion news and features with a distinct London attitude. "	21	95	422	0.000645	23	7	9	0	15	11	2	0	Diversified Listener
19311894	gabrielmilland	"Father & Bristol City fan. Tootingite."	29	54	413	0.000923	54	20	8	1	87	25	4	2	Mediator
19335378	johnprescott	"Former Deputy Leader of the Labour Party and 'cyber warrior'"	167	56	5093	0.004484	105	12	8	1	188	42	4	2	Reference
19341180	rue89	"Les br\u00e8ves tr\u00e8s br\u00e8ves de Rue89, site d'information et de d\u00e9bat sur l'actualit\u00e9, ind\u00e9pendant et participatif"	4	2	187	0.000254	19	17	2	2	126	40	1	1	Reference
19344416	ollierussian	"Radio Plugger @ Anorak London \/ Blogger \/ DJ \/ SEND ME YOUR DEMOS! OLLIERUSSIAN@GMAIL.COM All views expressed here are stolen from someone else."	17	13	2543	0.000509	3	4	0	0	19	11	2	0	Engaged leader
19346439	louisemensch	"Knowledge is porridge\r\n"	131	63	571	0.003623	54	20	8	1	163	12	4	2	Engaged leader
19364382	tobyharnden	"US Editor of Daily Telegraph (UK). Author of Dead Men Risen: The Welsh Guards and the Real Story of Britain's War in Afghanistan."	42	72	317	0.001131	98	21	6	1	29	16	7	1	Mediator
19391676	mrmatthewtaylor	"Matthew Taylor is a news reporter at the Guardian"	82	44	2246	0.001587	36	13	6	1	119	23	7	2	Engaged leader
19392099	rosiecosy	" One small action by one individual can create a spark that lights up a whole planet Rosie"	21	29	185	0.000737	53	15	8	1	28	13	4	2	Mediator
19405774	professorgreen	"'Read All About It' is the first single from Professor Green's second album 'At Your Inconvenience'. Preorder: http:\/\/bit.ly\/ProGreenReadAllAboutIt (Oct 23rd)"	52	21	293	0.00206	5	4	0	0	5	0	0	0	Reference
19409079	alanfisher	"Al Jazeera English Senior Correspondent. Interests: social media, journalism,news & people. RTs not endorsement. www.alanfisher.tv"	59	36	280	0.003192	46	9	2	2	94	1	1	1	Engaged leader
19448077	thatsoph	"Greater than Superman. A writer by trade. A lover of all things old. Views very obviously mine."	31	0	292	0.0007	97	2	3	1	3	4	3	1	Reference
19449961	guerillaphoto	"I am a freelance photographer and traveller . I spend a lot of time in strange places taking photos. "	5	33	198	0.000255	3	2	3	1	62	29	3	1	Diversified Listener
19483130	taz699572	"Homepage address is my favourite charity. Please donate what you can x\r\n\r\nHUGE Michael Mcdonald fan - Sweet Freedom all the way"	2	40	1018	0.00023	43	20	0	0	103	10	0	0	Diversified Listener
19499640	giraffetweet	"A restaurant group incl Giraffe Bar&Grill, Soho & The Giraffe Cafe, Legendary brunch,lunch & dinner with global twist. Amazing staff. We tweet about everything "	21	48	339	0.000517	31	17	10	0	35	6	0	0	Diversified Listener
19526770	kevinbakhurst	"Controller, BBC News Channel and Deputy Head, BBC Newsroom but all the views on here are my own..."	79	168	241	0.001915	143	36	8	1	204	52	6	2	Mediator
19530134	evanhd	"This is the bloke on the Radio 4 Today programme, Dragons' Den and the Bottom Line. Author of Made in Britain. These are only my views - the BBC has no views."	131	36	231	0.00325	135	15	8	1	127	21	4	2	Reference
19530289	pennyred	"Journalism, feminism, tea and sedition. Writes for New Statesman, Independent, Guardian, Al-Jazeera, The Nation and others. Author of 'Meat Market'+'Penny Red'"	154	71	1488	0.003384	87	2	3	1	147	4	3	1	Engaged leader
19533166	helloimgary	"Pauls Dad .http:\/\/twitpic.com\/photos\/HelloImGary"	7	11	241	0.000337	10	12	12	1	13	10	2	0	Engaged leader
19552392	shizzio	"Burban Music Artist \/Tv Presenter \/Newspaper Columnist. People keep telling me Im next to blow.Im still looking for my matchstick #onemanarmy #imthatguy #burban"	3	12	252	0.000257	25	18	0	0	16	24	0	0	Listener
19562228	rustyrockets	""	149	6	441	0.004749	35	1	4	0	72	0	0	0	Reference
19583545	lfc	"Official Twitter account of Liverpool Football Club. Follow us also on www.facebook\/LiverpoolFC"	35	37	443	0.001353	7	0	1	0	12	2	0	0	Listener
19588385	indiaknight	"I write columns for The Sunday Times and books for Penguin."	94	87	630	0.003057	106	37	8	1	183	36	2	2	Engaged leader
19596996	tarahwelsh	"North East Lincolnshire reporter for BBC TV & radio. Fan of the sunshine. "	17	38	317	0.000513	80	22	3	1	67	28	12	2	Mediator
19621110	good	"GOOD is the global association of individuals, businesses, and nonprofits powering what works. "	26	6	184	0.001158	18	10	7	2	17	7	1	1	Reference
19644592	campbellclaret	""	198	66	251	0.005556	33	32	8	1	125	47	4	2	Reference
19663660	bobbyfriction	"Ex Radio 1 DJ, Desi\/South Asian Music Obsessive, Broadcaster & Interplanetary DJ with my own opinions! *Which are in no way related to official BBC views.x*"	23	33	460	0.000901	25	18	0	1	16	24	9	1	Engaged leader
19669334	tonydortie	"Red Carpet n Game Show Tingy an Writer. My new TV show 7$teps coming soon! ... "	5	1	379	0.000472	8	0	1	0	75	0	0	0	Reference
19701552	laurajgraham	"Company Director....\r\n\r\nLady about town...\r\n\r\n"	7	54	308	0.000404	21	22	0	0	18	0	0	0	Diversified Listener
19701628	bbc	"Official BBC Twitter Account"	17	2	736	0.0005	129	27	13	3	60	39	12	0	Reference
19709510	telepolitics	"Latest and breaking UK Politics news and analysis from the Telegraph's top team - Andrew Porter, Robert Winnett, @jameskirkup, Rosa Prince and @ChristopherHope"	35	37	201	0.000909	45	21	8	1	87	25	4	2	Mediator
19728272	vulavox	"I'm married to music!"	3	18	639	0.000379	5	4	0	0	15	0	0	0	Listener
19735138	kieranshalloo	"I am Kieran\r\nHear Me Draw"	0	29	279	0.000196	144	1	4	0	8	3	2	0	Listener
19766282	diceproductions	"We're comedy writers and animators. We made a film called #ManinaCat and run @PopcornComedy in Birmingham."	9	24	372	0.000488	51	1	4	0	27	3	2	0	Diversified Listener
19766359	kicfm	"Volunteer Radio Station for 16-25year olds. Broadcasting across the West midlands"	3	24	389	0.000445	11	12	5	0	22	3	0	0	Diversified Listener
19767193	edyong209	"Science writer, creator of Not Exactly Rocket Science, freelance journalist, geek, husband. http:\/\/flavors.me\/edyong"	8	16	288	0.000425	84	34	6	1	101	7	7	1	Engaged leader
19781827	keithmahon	""	2	12	192	0.00027	3	4	0	0	5	0	0	0	Listener
19790215	meekeey	"Physiology student. Lover of food, hater of people. "	1	17	354	0.00022	43	20	4	0	22	0	0	0	Diversified Listener
19804336	thereal_nicola	"'Studying' journalism. Obsessive advocate of mediocre pop-culture. Zealous user of thesauruseses'."	2	0	206	0.000264	3	4	0	0	19	11	2	0	Reference
19910285	jonny_hallam	"BBC News Producer, interested in defence and aviation. Proud #AvGeek. Views expressed are my own. "	34	75	282	0.000825	103	23	2	2	94	16	1	1	Mediator
19912781	remroum	"Poet, editor, activist. Debut book\/CD, Poetic Injustice: Writings on Resistance & Palestine out now on Amazon.com. Bookings: Booking@PoeticInjustice.net"	18	54	208	0.000465	14	5	2	2	1	1	1	1	Listener
19928515	meowcake	"I am annoying."	3	0	655	0.000395	10	3	5	0	13	10	2	0	Reference
19929890	bdutt	"News addict. Editor, Anchor-Journalist at NDTV. Wannabe Lawyer. Voracious reader. "	13	2	222	0.000541	82	31	7	3	16	7	1	1	Reference
19937926	fitwatcher	"Resisting the Forward Intelligence Teams - the cops who harass protesters"	55	47	431	0.000975	0	2	3	1	3	4	3	1	Mediator
19945539	forgetcape	"Founder of the popular facebook group Get Cape. Wear Cape. Fly"	22	28	491	0.000796	3	4	0	0	8	11	2	0	Engaged leader
19968074	kayaburgess	"Feature writer and reporter at The Times in London \/\/ Also music critic and songwriter (Views here are my own)"	36	41	1147	0.000779	101	24	6	1	8	19	7	2	Mediator
19976079	thethirdestate	"Pluralist lefty group blog, offering progressive, irreverent and atypical perspectives on politics and current affairs."	25	75	218	0.000584	0	2	3	1	3	4	3	1	Diversified Listener
19980401	charliecw	"TV Presenter...crazy about running, boxing and my beloved Sheffield United!"	6	9	554	0.000489	15	0	1	0	0	2	0	0	Listener
19985861	capitalr	"Solo-Rapper & more | Some tweets MIGHT offend you.. it's only a joke #GetOverIt | #UKHipHop's best kept secret | Music on iTunes\/Amazon & more | #NFFC fan"	1	11	223	0.000217	28	0	1	0	84	2	11	0	Diversified Listener
20041617	manenglish	"Broadcast journo for the BBC's internal multimedia news agency. I like books, bikes and bass (opinions and thoughts are all my own)."	2	34	324	0.000229	6	7	9	1	21	19	8	2	Diversified Listener
20043797	comedyfish	"Born from an egg on a mountain top"	18	13	184	0.000705	16	1	4	0	27	3	2	0	Engaged leader
20071095	lisanorfolk	"Lucky mum to 2 gorgeous children, Dylan and Tiana, who was born with 2 CHD's, see www.bravetiana.co.uk. "	3	13	199	0.000224	31	10	1	0	43	0	0	0	Diversified Listener
20088745	adamgabbatt	"Guardian journalist based in New York. From Preston. Hence t-shirt."	72	57	446	0.001524	60	13	6	1	122	23	7	2	Engaged leader
20137739	kiramadeira	"Real talk. Banter. TV. Labour. Brummie. Soon to be a resident of London... "	17	55	299	0.000695	33	15	8	1	28	13	4	2	Mediator
20151420	jamieunderhill	"Mid-20's Chap heading towards 30 with little to no grace and dignity. Slightly obsessed with Top Gear and F1. Tweets may contain reference to alcohol..."	1	11	229	0.000209	40	14	4	0	22	3	0	0	Listener
20169712	officialkojo	"COMEDIAN & RADIO PRESENTER ON CHOICE BREAKFAST SHOW. FOR INTERVIEWS & PRESS: INFO@MYVANWYEVANS.COM OR CALL 07872050161. COMEDY BOOKINGS: 07930108794 "	20	13	192	0.000918	5	4	0	0	15	0	0	0	Listener
20171735	vhalsall	"tweet about trash tv. and food. a lot"	0	26	292	0.000196	2	11	0	0	9	0	0	0	Listener
20189081	reema80	"Associate Director. Chelsea Season Ticket Holder. Lover of monkeys. Assyrian.\r\n\r\nAll tweets are my personal views and opinions"	11	46	500	0.000405	63	16	1	0	0	2	0	0	Diversified Listener
20204789	rufushound	"I asked my son to write my bio for me: vgfudkdkghv. hghdhfdfsgxhhlfh bjgj hjgj. He's 3."	86	32	477	0.002569	35	1	4	0	22	3	0	0	Reference
20250199	will_hoe	"Just me and the universe, judging each other. Be fabulous or leave."	7	7	304	0.000394	17	14	3	0	20	12	0	0	Engaged leader
20252085	mrdaveyd	"Journalist, Hip Hop historian, political junkie,Breakdown FM, Hard Knock Radio, Raider fan, part time gigilo for ladies over 80 "	14	28	194	0.001056	24	9	2	2	7	1	1	1	Listener
20257921	shaunwhitelpool	"Addicted to twitter.\nTweeting from Liverpool,\n22 years young\nLiverpool FC\nViews are my own and not of the BBC ;)\n"	6	38	812	0.000299	7	0	1	0	12	2	0	0	Listener
20291015	mitchbenn	"Much thinner than you remember. Unless you saw me recently, in which case slightly thinner."	41	33	562	0.001451	83	1	4	0	61	3	2	0	Engaged leader
20356313	nickdebois	"Conservative MP for Enfield North."	36	27	354	0.000898	54	19	8	1	20	12	4	2	Engaged leader
20362041	jamesjwalsh	"Late Twenties; Home Working Voluntary Sector Homo. Partner (incl crime & debauchery): @maleo. All views are my own & not employers. \uf8ff iMessage@james-j.co.uk"	4	25	867	0.000343	26	8	0	0	28	13	4	2	Diversified Listener
20369271	phoeberoberts	"I write about trends for vogue.com which makes trend loving @wpalley very proud"	3	43	188	0.000296	7	0	1	0	0	2	0	0	Diversified Listener
20376113	skyruth	"Sky News politics team; webby type; former social media correspondent. Likes talking, tweeting and traipsing around London."	91	143	184	0.002265	140	20	8	1	146	25	6	2	Engaged leader
20377815	jakeokane	"Belfast based stand up comic. Views expressed are my own, who's else would they be?"	1	12	257	0.000202	124	18	2	2	31	9	1	1	Diversified Listener
20402513	winstano	"Techie. Freelance studio\/live engineer. Gamer. Geek."	4	17	397	0.000405	26	8	4	0	6	3	2	0	Engaged leader
20511513	brmb	"Made in Birmingham. 96.4FM, DAB & brmb.co.uk. Get your tickets for brmb #Live2011 NOW... before they're all gone! http:\/\/goo.gl\/1nEE2"	9	18	212	0.000358	1	3	5	0	2	5	0	0	Listener
20515529	katybeale	"Innovation, interaction & audience development for culture, creative, tech & not-for-profit sectors. @wearecaper @culturehackday @codingforkids"	28	29	227	0.000821	30	7	9	1	21	19	5	2	Mediator
20521025	anniecat84	"Freelance journalist & PR consultant. Pagan, Green Lefty & book-worm. All views are my own, obviously. "	2	25	230	0.000315	21	22	3	1	6	31	3	2	Diversified Listener
20543416	bbcnewsnight	"TV news and current affairs programme broadcast at 2230 on BBC Two weekdays"	161	135	1245	0.007414	76	27	13	3	201	60	4	2	Engaged leader
20548283	jane__bradley	"Investigations producer at BBC London TV News. Northerner. Often sarcastic. Enthusiastic, apparently. I think for myself, not my employer. "	54	97	337	0.001082	80	24	6	1	67	28	7	2	Mediator
20552288	lauraharmes	"Freelance journalist. This is my personal page and does not reflect the views of anyone who employs me. Sorry for the occasional bad language Mum"	10	93	218	0.000431	21	22	9	1	172	34	0	0	Diversified Listener
20588878	kevpeel	"Labour & Co-op Councillor for Manchester City Centre. Also work for ShadCab member. Try to have normal life too. Views expressed most definitely my own!"	27	61	309	0.001002	53	15	8	1	28	13	4	2	Mediator
20594090	tayongtyn	"All Around Musician\r\n\r\n#TeamTayong #TeamUK\r\nAll Management enquiries nick@music-machine.com\r\n"	5	10	2308	0.000482	5	4	0	0	6	0	0	0	Listener
20598899	old_holborn	"Hobbies: Provocation, Mischief, Sedition. Creator of anonymous chaos and humorous carnage. Anyone can be Old Holborn. Anyone."	29	74	862	0.000617	17	14	3	1	20	12	4	2	Diversified Listener
20609319	mrseb	"Tall, hairy, smart and intense. Writer, photographer, gentleman and geek.\r\nLead editor for Ziff Davis\/ExtremeTech, and writing for Tecca."	1	15	246	0.000218	6	6	1	0	14	17	2	0	Diversified Listener
20675211	misselliemae	"Descendant of Celts, honorary Scouser, and freelance contributor to @commentisfree, @guardianG2, @NewStatesman and others. I am never punctual."	69	45	628	0.001667	37	2	3	1	90	4	3	1	Engaged leader
20699709	bbcquestiontime	"The BBC's flagship political debate programme. Use #bbcqt in your tweets to get involved in the discussion "	105	28	187	0.002304	96	20	8	1	200	13	4	2	Reference
20730558	dan_small	"100% Official Verified Twitter account of Daniel Small"	0	8	345	0.000196	24	4	0	0	124	31	3	0	Diversified Listener
20741388	ilonacatherine	"Journalist. Manchester lover. BBC lady. Independent blogger. Beat ambassador. Scrabble genius. Film snob. Uses too many short sentences."	7	23	564	0.00042	10	32	4	0	13	10	2	0	Listener
20764970	clarefallon	"Journalist in the north west of England, working as a reporter at ITV Granada."	11	54	395	0.000295	49	28	6	1	59	20	6	0	Diversified Listener
20770869	danoosha	"Speaks, tweets and writes about the book industry, politics and stuff. I have opinions and know how to use them. Am also books editor for Mslexia."	7	23	815	0.000336	106	30	8	3	123	21	2	2	Mediator
20779110	yahooukeditor	{"error":"Not found"	14	0	602	0.000395	43	20	5	0	103	28	12	0	Reference
20844189	davidallengreen	"Legal correspondent of @newstatesman, media correspondent of @thelawyermag, and writer of Jack of Kent blog. Tweets in personal capacity. Liberal, skeptic."	12	0	708	0.00034	0	2	3	1	3	4	3	1	Reference
20853657	kirstyflove	"Antique dealer, daughter of some fabulous parents, wife, dog owner & life lover. Also enjoy dancing - don't have to be drunk to do it - but it helps."	1	23	275	0.000271	20	8	0	0	11	0	0	0	Listener
20973388	lbc973	"London's Biggest Conversation. Call now on 0845 60 60 973.\r\n"	50	41	2820	0.001022	48	7	9	1	26	8	8	2	Engaged leader
20980532	yesalexistall	"I talk a lot of bull, it's rather amusing and intelligent"	1	32	442	0.000229	29	6	0	0	5	0	0	0	Listener
20980592	unamullally	"Journalist \/\/\/ Broadcaster"	3	13	280	0.00027	88	21	0	0	25	11	2	0	Mediator
20986375	journodanny	"I'm a BBC, a British Born Chinese, in China: Skype: DannyLeeWorld or Email: dannyleeworld@gmail.com OR DM me for my Chinese phone number"	11	45	275	0.000353	43	24	6	1	102	15	7	2	Diversified Listener
20990301	ldn_rant	"London Ranter, one half of the audio-abusers @RANTandDICK - pop by my blog http:\/\/ldnrant.blogspot.com"	11	13	190	0.000528	40	14	9	1	42	12	8	0	Engaged leader
20992801	lucianaberger	"Labour and Co-operative Member of Parliament for Liverpool Wavertree, Shadow Minister for Climate Change."	63	106	218	0.001498	96	15	8	1	12	13	4	2	Mediator
21028004	garethaveyard	"If you are reading this, you're Bio-Curious."	39	24	245	0.001553	16	1	4	0	27	3	2	0	Engaged leader
21039897	jakeyross	"Radio Presenter\/Producer\/Student\/Social Drinker. Liverpool FC.\r\nThese views are all my own, not the views of the people\/companies I work for. "	5	75	267	0.000275	7	28	1	0	12	0	0	0	Diversified Listener
21053056	emmagkeller	"Contributor to VF Daily. Author of The Comeback. Married to @nytkeller.\r\nUm - 2 kids, 1 dog. You get the picture."	15	57	511	0.000991	138	31	6	2	92	36	7	2	Mediator
21071198	wlmager	"Film\/TV director. Documentary, comedy, Hitchcock homages and half hour drama. Married father-to-be. I've got a website too: http:\/\/wlmager.com"	8	33	1222	0.000433	114	1	4	0	38	3	2	0	Mediator
21077752	adamyosef	"This is me... I'm a journalist, writer, activist, filmmaker, press & pr guy, that kind of thing... |\r\nAlso follow: @iambirmingham"	13	26	209	0.000564	1	3	5	1	2	5	9	0	Listener
21184977	audioboo	"Making sound social. Audioboo is a free app that allows you to record, tag and instantly share audio with the world. Come and join the audio revolution! "	27	91	524	0.000849	91	14	5	1	100	37	5	0	Mediator
21187708	katie_khan	"Lives to write, or writes to live? Social media copywriter, running social for films; ex-writer Channel 4 & Dave; blogs a bit. Irreverent views are yours."	23	31	1851	0.001077	16	1	4	0	40	3	2	0	Mediator
21191567	natalietran	"I'm that kid in the basement with an internet connection everyone makes fun of. Bam."	6	4	204	0.000393	22	42	7	2	19	11	5	0	Listener
21208832	officialrandl	"The official twitter of READING and LEEDS festivals. "	10	4	712	0.00043	3	4	0	0	5	11	2	0	Listener
21212813	shopkeepers	"Alternative music venue, art space, mega food and drink in Leeds, UK. Fans of Will Oldham, east coast rap and chipotle sauce on everything!\n"	2	10	236	0.000226	71	4	0	0	25	11	2	0	Listener
21219827	shaymitch	"LIVE*THE LIFE*YOU LOVE "	1	6	478	0.000202	18	6	7	2	66	0	0	0	Listener
21281389	ste_sully	"Train station of course. Soft spot for Coke, Choc Hobnobs & Percy Pigs. Like to think I speak some sense."	0	7	183	0.000196	58	37	0	0	107	18	0	0	Listener
21356261	bigboyler	"Actor. Lover. Inventor of Patroulette."	39	29	288	0.001386	86	1	4	0	58	3	2	0	Reference
21389282	hagenmark	"Days at Radio 2, nights & weekends my own, as are all views expressed! It says here..."	2	24	188	0.00022	107	30	4	0	60	3	2	0	Diversified Listener
21431482	omarmash	"British-Arab Blogger at @HuffingtonPost, Law Student at University of Liverpool, Politics-Geek, Coffee Addict & Yemeni \u2665 "	15	39	326	0.000442	13	5	2	2	1	1	1	1	Diversified Listener
21474245	darey	"Singer, Songwriter, Performer, Entrepreneur and Unique Machine... www.dareyonline.com\/blog www.soulmuzik.com buy Double Dare via www.itunes.com\/darey"	0	15	312	0.000196	52	39	7	2	15	9	0	0	Listener
21514100	khyberman	"Seemingly illogical positivist. Flourished in the first part of the 21st century. Propounded a set of laws the world generally ignores, to its detriment. Tory."	8	32	870	0.000349	54	14	3	1	20	12	4	2	Diversified Listener
21522163	doglostuk	"free, voluntary service helping find missing and stolen dogs in the UK"	1	16	250	0.000225	1	3	5	0	10	5	6	0	Listener
21576334	alokjha	"Science and environment correspondent at the Guardian. I don't hug trees, though."	24	74	271	0.000795	84	13	6	1	92	23	7	2	Mediator
21632185	daniellismore	"London's most outrageous dresser - American Vogue. I throw some of the best parties in LDN. Contributor @iD_magazine \r\nhttp:\/\/daniellismore.blogspot.com"	5	0	276	0.00045	56	4	0	0	14	17	2	0	Reference
21696855	coventry_police	"Coventry City Centre and South Coventry Inspector here to deliver local policing. This is not a mechanism for reporting crime etc. Call 0345113500 or 999"	9	3	428	0.000445	1	3	5	1	2	5	6	2	Reference
21749564	colvinius	"Presenter of PM, ABC Radio. Lifetime Lance-Corporal in the Awkward Squad. "	21	57	365	0.0008	22	42	7	2	134	7	1	1	Mediator
21751177	thewritertype	"Writer in residence, at my house. Remember, there are no strangers, only friends you haven't alienated yet."	14	11	299	0.000493	16	34	4	1	27	3	2	2	Engaged leader
21754620	bbclondon949	"The latest from London's Radio Station. Call 020 7224 2000. Updated by news & production teams and managed by @SteveKPhillips."	31	48	622	0.000749	34	7	9	1	57	8	8	2	Mediator
21777530	lethalbizzle	"Uk Artist - New Single #LookUpToTheSky Out NOW! Bookings:bwood@wmeentertainment.com Get #DENCH T Shirts From www.Denchwear.co.uk"	15	16	325	0.000777	5	4	0	0	5	0	0	0	Listener
21797072	tomfinn2	"Freelance journalist based in Yemen. Writing for the Guardian."	60	54	250	0.001864	130	23	2	2	68	16	1	1	Engaged leader
21854543	miguelmarquez	"Reporter. Will work for chocolate."	16	36	187	0.002344	69	38	7	2	68	16	1	1	Mediator
21857067	gmpolice	"Greater Manchester Police's feed is monitored Mon-Fri but is not for reporting crimes. Emergency: call 999. Non-Emergency: call 0161 872 5050."	90	25	8904	0.002391	4	3	5	1	13	10	6	0	Reference
21910500	suttonnick	"Editor of BBC Radio 4's The World at One, The World This Weekend and What The Papers Say. Not many views expressed, but any that are are mine and not the BBC's."	135	91	614	0.004295	146	27	13	3	152	54	7	2	Engaged leader
21927673	stephen_abbott	"I'm an executive producer for culture at guardian.co.uk, solving problems and scouring the web every day. These are my personal views and not those of GNM."	27	58	262	0.000742	60	13	6	1	52	7	7	2	Mediator
21948974	paulchowdhry	"Living Legend"	6	0	282	0.000304	83	18	0	0	16	24	9	0	Reference
22021978	sunny_hundal	"Left-wing writer \/ activist, editor of Liberal Conspiracy blog, regular contributor to Guardian, environmentalist, feminist. Tweet mostly UK and int'l politics"	135	71	985	0.003358	77	15	8	1	203	30	4	1	Engaged leader
22060089	neilndown	"Footy fan (MTFC and NUFC), PS3\/PSN gamer, MTB rider, food lover and gadget geek"	2	33	335	0.000253	7	0	1	0	43	2	0	0	Diversified Listener
22163503	bethemediauk	"We manage musicians, Djs and producers. Any views expressed are mine alone and are tweeted in an entirely personal capacity"	17	70	575	0.00048	55	2	3	1	82	4	3	1	Diversified Listener
22170331	tomlongmate	"Graphic designer & web developer"	2	5	2452	0.000204	127	16	9	2	132	19	2	1	Diversified Listener
22178358	orladoherty	"Freelance fashion and lifestyle writer - Qype Guru and Retro To Go scribe. Always in search of more work x"	6	19	239	0.000306	10	12	4	0	13	10	2	0	Diversified Listener
22357726	blacflag	"I'm here for news"	14	86	193	0.000376	0	2	3	1	71	4	3	1	Diversified Listener
22460658	chrismasonbbc	"Political Reporter, BBC Radio 5live. Now back from 5live's Backpackers' Guide to the Eurozone: all online pieces are on the BBC News website."	68	90	217	0.00135	126	19	8	1	143	25	4	2	Mediator
22595388	bbctravelalert	"The BBC's award-winning travel tweeting service for London. Big? It's in. Billy [BR], Jules [JL], Fiona [Fi], Pippa [PS], Julie [JM] & Steve [SP]. Hello."	53	106	1978	0.001636	67	35	9	1	44	8	8	0	Mediator
22607656	yourcroydon	"Your Croydon is the community magazine for LB Croydon - opinions expressed are not necessarily those of Croydon Council."	10	12	627	0.000352	41	7	9	1	26	8	8	2	Mediator
22613811	lexytopping	"Journalist at the Guardian. Lover of France, food, music and football. Feminist. Views are mine alone. "	59	76	302	0.001441	36	13	6	1	115	23	7	2	Mediator
22646133	_rosiet	"ENFJ. Social media consultant, foodie, shutterbug, general nerd. Oh, and I have a blog. \r\n"	11	20	285	0.000526	48	16	10	1	56	6	5	0	Mediator
22672296	munkey_man1992	"Guitar, JMU, Rock n' Roll lifestyle, Out of The Dark "	0	62	352	0.000196	107	8	0	0	5	0	0	0	Listener
22685163	juicechambo	"Breakfast news and sport on 107.6 Juice FM, Liverpool"	8	68	401	0.000315	7	0	1	0	12	2	0	0	Diversified Listener
22692723	azizshalan	" \u0646\u0627\u0634\u0637 \u062a\u0648\u064a\u062a\u0631\u064a \u0645\u062a\u0641\u0631\u063a .\u0645\u0627 \u0627\u0642\u062f\u0645\u0629 \u0647\u0646\u0627 \u0647\u0648 \u062c\u0647\u062f \u0634\u062e\u0635\u064a\u060c \u0645\u062a\u062e\u0635\u0635 \u0628\u0645\u062c\u0627\u0644 \u0634\u0628\u0643\u0627\u062a \u0627\u0644\u062a\u0648\u0627\u0635\u0644 \u0627\u0644\u0625\u062c\u062a\u0645\u062…	2	2	211	0.000464	27	10	7	2	81	10	5	1	Reference
22694009	omgelvis	"I've got a magic rug. Im not smooth, just real. #crazycatlady"	2	16	357	0.000224	43	0	1	0	0	0	0	0	Listener
22757088	creature_dan	"I'm Dan, Partner at Creature London - you might know me as adlandsuit. Twitter for swearing and reality TV\/sport, adlandsuit.com for grown-up shit."	12	30	391	0.000458	32	16	10	0	33	6	5	0	Diversified Listener
22812734	faisalislam	"Economics Editor, C4 News\r\nIf I inadvertently express an opinion here, it is mine and mine alone. And a retweet is not endorsement."	122	82	324	0.002888	147	15	8	1	144	20	4	2	Engaged leader
22825951	matt_itvnews	"News Editor for ITV News, any views are my own"	25	75	226	0.000554	49	43	6	1	59	20	6	2	Mediator
22885525	djsamyoung	"Global DJ, producer, remixer based in London, run my own label Nod Factor (available on Beatport, iTunes etc), check www.skamartist.com\/samyoung also."	4	9	313	0.00026	52	0	1	0	75	0	0	0	Listener
22906929	timeoutlondon	"We're the Time Out London Twitterati, giving you ideas and feeding you daily cultural highlights from the capital "	59	72	3580	0.001314	23	7	9	1	30	8	2	0	Mediator
22919206	londontonight	"ITV1's regional news programme for London and the Home Counties. Catch us every weekday at 6pm.\r\n\r\nEmail: londontonight@itvlondon.com"	52	118	2774	0.001041	34	7	9	1	174	8	8	2	Mediator
22984707	usayd	"Associate editor of Ceasefire Magazine. Rebel, cyclist, designer & director."	11	33	200	0.000333	0	2	3	2	1	4	3	1	Diversified Listener
23055689	fieldproducer	"Journalist, Digital News Editor at Sky News, breaking news on Twitter since 2009. Any views expressed on here are my own"	213	187	6004	0.005315	125	23	6	1	137	38	6	2	Engaged leader
23430190	aaronhussey	"Kath Day-Knight meets Miranda. Medieval history geek. Politics enthusiast. Coronation Street fanboy. Hyacinth Bucket wannabe. Northerner in London. "	8	0	311	0.00029	53	15	0	0	28	13	4	2	Reference
23460700	giovannafalcone	"Proud to be the fiancee of @tommcfly. Strong believer of the power of Magpies. Firm believer in positive energy. Email me at giovanna@giovannafalcone.com"	6	16	464	0.000296	38	33	1	0	11	0	0	0	Listener
23464695	mattdavelewis	"Northern layabout that watches a lot of TV, plays guitar, sometimes acts."	9	12	573	0.000357	2	11	11	0	9	14	0	0	Listener
23581211	southwark_news	"The Southwark News is the only independent, paid for weekly newspaper in London - We have the largest circulation in Southwark"	13	18	325	0.000388	34	7	9	1	57	8	8	2	Mediator
23667675	jonridge	"Awful humour. Labour. Likes Charity work, travel and pizza. International Relations Postgrad. LUHG. All views are plagiarised, not my own. #fashionablylate"	13	110	437	0.000503	53	15	8	1	28	13	4	2	Diversified Listener
23745072	dougsaunders	"European Bureau Chief, The Globe and Mail - - Canada's National Newspaper - & author of Arrival City ( http:\/\/arrivalcity.net )"	27	43	222	0.0007	13	5	2	2	29	16	1	1	Mediator
23751864	datastore	"Facts you can use from the Guardian. Mash them up and tell us about it"	43	21	399	0.001064	92	13	6	1	54	15	7	2	Reference
23859156	_m_i_a_	"\r\nwww.miauk.com\/arular \r\nwww.miauk.com\/kala\r\nwww.miauk.com\/maya \r\nwww.vickileekx.com\r\nwww.neetrecordings.com\r\n\r\n"	31	0	699	0.000877	3	4	0	2	25	11	2	0	Reference
23932737	indywoodfilms	"My name is AD LANE & Since MAY 2009 I've been on TWITTER 24\/7 FAN FUNDRAISING for my horror film 'INVASION OF THE NOT QUITE DEAD'. Pls SUPPORT the INDEPENDENTS."	22	24	186	0.000683	6	6	1	0	14	17	11	0	Engaged leader
23937508	bbcradio4	"News, RTs, links and insights from the BBC Radio 4. Updated by Presentation & Programme teams. Let us know if you wish to remain anonymous."	79	72	268	0.001758	91	30	8	1	194	21	2	2	Engaged leader
24044209	bootsriley	"The Coup. Street Sweeper Social Club. Street corners. Bars. Coffee shops. Airline check-in counters. "	14	3	871	0.000724	24	9	2	2	7	1	1	1	Reference
24115508	lfbarfe	"Writer, broadcaster, musician, anorak, sweary, sweaty humanitarian & private dancer. Twitjail: @cheeseford"	12	14	282	0.000562	40	1	4	0	42	3	2	2	Mediator
24236661	thewaffer	"Doctor, photographer, cook and jewellery maker. Irreverent and sometmes irrelevant Tweeter."	0	34	503	0.000196	139	11	4	0	39	3	0	0	Diversified Listener
24265090	gsquare86	"Socialist Activist "	41	18	601	0.001268	14	5	2	2	4	1	1	1	Reference
24358474	zefrog	"newsy stuff, londony stuff, gay stuff and just plain stuff. Standing at a slight angle to the universe. tweet to me, please. more of my stuff at"	17	38	392	0.000822	85	43	9	1	39	8	8	2	Mediator
24668720	oliverphelps	"I started acting when i was 14 playing George Weasley in the Harry Potter series. 10 years later now. Huge sports, film and music fan."	11	14	221	0.000366	2	11	11	0	9	0	0	0	Listener
24670390	sherinet	"Al Jazeera English Correspondent, Middle East\/North Africa"	60	36	265	0.003657	46	9	2	2	4	1	1	1	Reference
24684384	pulsecardiff	"Wales' Number One Gay Club ... Pulse, 3 Churchill Way, Cardiff, CF10 2HD"	2	15	224	0.000219	17	14	0	0	11	0	0	0	Listener
24716740	trendeh	"hi, i'm paulie, 23, ireland. i'm over dramatic, I think i'm a ghetto black woman, I love rihanna more than my mother & I tweet like a beast. but i'm cute right?"	5	6	296	0.000386	9	6	0	0	6	0	0	0	Listener
24807616	hitrecordjoe	"I direct an open collaborative production company called hitRECord -- writers, filmmakers, musicians, artists... wanna come work with me?"	14	0	195	0.000757	9	29	0	0	106	38	2	0	Reference
25036511	latikambourke	"Political and Social Media Reporter at Parliament House Canberra but that's just one piece of my life. "	10	60	298	0.000599	112	25	7	2	45	22	6	2	Diversified Listener
25110374	unclerush	"Empower an African Student, Donate Now! Text DEF to 90999. Your $10 donation will support the empowerment of an African youth by increasing access to education."	17	2	377	0.001014	9	9	2	2	15	11	0	0	Reference
25139939	justimage	"Chicagoan living in the Arab world where I write and take pictures"	40	23	183	0.003356	46	9	2	2	4	1	1	1	Reference
25287178	shib88	"In my head: thinker, doer, James Caan wannabe. On my business card: Planner at Publicis. All my own opinion, not my employers etc. "	5	35	214	0.000321	25	16	10	2	33	7	5	1	Listener
25347995	scatterkeir	"If I'm in twitterjail I will be using @skotterkore"	3	9	206	0.000297	40	1	4	0	42	3	2	0	Mediator
25479777	coseyfannitutti	"My life is my art, my art is my life - I am an existential pagan."	7	8	182	0.000354	84	34	4	0	19	11	2	0	Engaged leader
25508972	quantick	"he writes, he doesn't write"	61	21	762	0.002371	35	1	4	0	27	3	2	0	Reference
25510768	skynewsolympic	"Olympics Producer for Sky News working on anything remotely Olympic or Paralympic related with an eye on London 2012. olympics@bskyb.com"	42	46	246	0.001039	15	0	1	1	23	8	6	2	Engaged leader
25752115	numptyj	""	0	9	191	0.000196	78	8	0	0	22	0	0	0	Listener
25806585	crazygoose	"IT Security Consultant from London. Crazy, Outgoing, Arsenal Fan, Loves Life, Family, Music & Motorbikes"	4	3	201	0.000269	39	45	1	0	49	6	0	0	Listener
25982423	matthewwells	"Blogs editor, the Guardian. Based in NYC. Tweets occasionally come gay-tinged."	82	25	371	0.002277	89	13	6	2	111	23	7	2	Reference
26275704	stone_skynews	"Sky News Reporter - based in London. Views don't always represent those of Sky."	95	45	2760	0.001968	61	19	12	1	23	26	6	2	Engaged leader
26313494	mrnickclark	"Hack at The Independent. Tech, media, telecoms, that sort of thing... Views are entirely my own. Except retweets, obviously"	28	37	277	0.000693	42	24	6	1	79	6	7	2	Mediator
26315568	juliangbell	"Tweeting my personal views - Labour Leader of Ealing Council and Researcher to Virendra Sharma MP - Links & RTs are not endorsements."	14	46	901	0.000547	34	7	8	1	74	13	4	2	Mediator
26461381	mancitycouncil	"Manchester City Council"	14	5	247	0.000704	11	12	5	0	13	10	10	0	Listener
26474665	crimestoppersuk	"Crimestoppers is the UK charity that takes information about crime anonymously. We're not part of the police. Call us on 0800555111 or give info via our website"	22	17	332	0.001673	4	3	5	1	10	5	6	2	Engaged leader
26477224	bbclondonnews	"The latest from BBC London Newsroom. This feed is updated by TV news journalists and reporters. Managed by @SteveKPhillips."	63	52	1998	0.001303	34	7	9	1	57	8	8	2	Engaged leader
26507585	livechonews	"News\/sport\/life. It's happening"	26	14	1846	0.0007	7	28	1	0	12	2	0	0	Engaged leader
26729931	rtve	"canal oficial Twitter de RTVE, Radio Televisi\u00f3n Espa\u00f1ola. La actualidad, desde la radiotelevisi\u00f3n p\u00fablica."	2	1	595	0.000211	123	47	12	1	96	9	1	1	Listener
26743580	livecholfc	"LFC news from the Liverpool Echo"	12	4	264	0.000396	7	28	1	0	12	2	0	0	Listener
26974830	nulskii	"Dream seeker, Sport Rehabber, Rugby fan, Cake baker, F1 punditess, Craic accumulator"	0	7	1494	0.000196	99	1	4	0	58	3	2	0	Diversified Listener
27212264	kathviner	"Deputy editor, the Guardian"	131	105	1332	0.003627	124	13	6	1	182	23	7	2	Engaged leader
27260086	justinbieber	"new single MISTLETOE hits ITUNES OCT 17th!! I GOT SO MUCH LOVE FOR THE FANS...you are always there for me and I will always be there for you. MUCH LOVE. thanks"	47	22	874	0.002722	9	6	0	0	6	0	0	0	Reference
27284203	jerometaylor	"Reporter for The Independent newspaper. I write on Twitter in my own personal capacity...yadda, yadda, yadda. "	51	75	506	0.001146	42	24	6	1	187	26	7	2	Mediator
27509089	mozzatron	"Co-Founder of music blog @WeAreSME, football coach and human being. I love music not genres. I love living not life. Cole World. Take Care."	5	35	510	0.000277	3	4	0	0	5	0	0	0	Listener
27520838	inglesi	"BBC World Service journo working in London and worldwide - living in Brighton. Opinions are mine and mine alone."	21	35	205	0.000588	103	23	7	2	29	16	1	1	Mediator
27575764	gerard_mccarthy	"Irish actor. Recently played Kris in HOLLYOAKS & Fenton in Shakespeare's THE MERRY WIVES OF WINDSOR at The Globe. Now filming TITANIC: BLOOD & STEEL."	10	6	1094	0.00036	38	33	1	0	97	0	0	0	Listener
27676108	paullewis	"Guardian Special Projects Editor paul.lewis@guardian.co.uk"	241	93	30031	0.005608	111	13	6	1	185	45	3	2	Engaged leader
27682916	sandralaville	"Sandra Laville is crime correspondent for The Guardian. "	38	43	472	0.000869	36	13	6	1	92	5	6	2	Engaged leader
28068719	shaistaaziz	"stand-up comedian, writer, journalist..."	15	36	698	0.000574	13	5	2	2	1	1	1	1	Diversified Listener
28105607	benquinn75	"Journalist at The Guardian."	45	67	499	0.001023	36	13	6	1	62	23	7	2	Mediator
28165335	lupefiasco	"Lasers. Available Now.\r\nAll Day, All Week, #OccupyWallStreet!!!\r\n"	38	14	206	0.001658	9	9	2	2	1	1	1	1	Reference
28172574	merseypolice	"This is the Merseyside Police's Twitter feed. Please do not use Twitter to report crime, instead call 0151 709 6010. Remember, in an emergency always dial 999."	36	4	268	0.000822	4	3	5	1	10	5	6	0	Reference
28308082	alixfox	"Freelance journo, presenter, & Front Section Editor @Bizarremagazine. Puns of steel, buns iced. Chirpier than a gargantuan aviary. alixfoxpunsofsteel@gmail.com"	2	34	605	0.000254	37	18	3	0	109	11	2	0	Diversified Listener
28376011	journodave	"Journalist working for @BreakingNews. Scottish. 25. Enthusiastic Baker. Never Sleeps. Enjoys a nice sit down."	63	129	869	0.001267	112	25	6	1	154	22	7	2	Mediator
28423996	martinfricker	"Daily Mirror news journo, Everton fan, Brockley resident"	12	17	644	0.00033	108	21	6	1	23	25	7	2	Mediator
28637503	emmahopkins92	"just another singer with a dream.. i support tottenham & i am a vegetarian. westlife & katy perry are my loves."	4	53	1423	0.000325	29	8	0	0	18	0	0	0	Listener
28656933	ayeshakazmi	"An American in London - researcher\/journalist\/blogger - giving life as a 'Paki' a genuine chance.\r\nSpecialist UK anti-terrorism law\/policy at Cageprisoners"	20	31	373	0.000906	12	9	2	2	7	1	1	1	Listener
28710980	mutlu82	"Freelance Mobile Creative Consultant\/UX\/UI\/Designer. Lover of Nandos\/trends\/strategy\/innovation. Sometimes I laugh so much at Family Guy stuff comes out my nose"	1	0	517	0.000203	25	16	10	0	33	7	5	1	Reference
29050881	lucymoylan	"Working in EU affairs and doing some freelance translation along the way. Love the theatre and a good pair of shoes."	0	11	416	0.000196	81	41	2	2	80	9	1	1	Diversified Listener
29979814	monaeltahawy	"Columnist and public speaker on Arab and Muslim issues www.monaeltahawy.com"	75	19	333	0.002064	13	5	2	2	4	1	1	1	Reference
30108503	oldirtybarbie	"Nymphomaniac #FreeVybzKartel #TeamBreezy"	2	3	222	0.000374	90	6	1	2	14	17	11	0	Listener
30249246	dannyblahblah	"@FreudCom PR lad. Writer for @SoSoGay. Ex @CakeGroup. Stalker of @mrduncanjames. My views, though some of them are his *points*"	12	62	399	0.000418	23	16	9	0	97	6	5	0	Diversified Listener
30290018	ravwilding	"Telly bloke that was a soldier and a cop in a former life. "	11	6	369	0.000443	78	8	0	0	37	0	0	0	Listener
30840386	tomskynews	"Correspondent, Sky News"	45	29	232	0.001021	68	19	12	1	55	5	6	2	Engaged leader
31096135	nairamk	"Irish Munster-ite, lover of cars & tattoos, tweets random things, ex #spymaster, the artist formerly known as MK_Puma.. and the evil-er side of @MarianKelly!"	7	9	238	0.000358	6	6	1	0	14	17	11	0	Listener
31098745	filkaler	"Videographer & Photographer "	6	25	236	0.000285	19	17	10	1	62	29	3	1	Diversified Listener
31135856	petertatchell	"Human rights campaigner. This is my personal Twitter. It is separate from the Peter Tatchell Foundation. Views expressed here may not reflect those of the PTF."	69	6	1456	0.001529	85	43	4	1	39	4	3	2	Reference
31227546	thebadderman	"Events & marketing manager at Manchester's One Central. Member of Murkage Cartel. #BOC\r\nhttp:\/\/soundcloud.com\/the-badderman"	2	17	201	0.000232	16	4	0	0	5	10	0	0	Listener
31244333	jc_andrews	"Cond\u00e9 Nast. Published fashion writer, photographer, journalist. Member of the Royal Academy of Arts, Tate Modern + the British Museum. Published by @etherbooks "	8	6	195	0.00039	48	7	9	0	56	8	8	0	Engaged leader
31767312	robertflorence	"I'm a Scottish comedian. The God of Games. The King in the North. I'm sorry. I love you. "	20	13	303	0.000691	51	1	4	0	38	3	2	0	Engaged leader
32144814	skynewts	"Freelance journalist working mostly for Sky News. Ex-ITV News and one-time newspaper hack. Once had a role in 'Spooks' don't you know. "	39	0	1693	0.000804	68	19	12	1	55	20	6	2	Reference
32372694	wallaceme	"Political campaigner, blogger, writer. Professional campaign and media consultant. Senior Fellow of the TaxPayers' Alliance. Tweets are in a personal capacity."	39	45	563	0.001116	54	20	8	1	20	12	4	2	Mediator
32417875	timescrime	"Sean O'Neill, Crime Editor of The Times, London"	85	49	1738	0.001773	4	3	5	1	10	5	6	2	Engaged leader
32526259	loveclapham	"A blog deserving of the amazingness of Clapham."	7	7	1121	0.000335	23	7	9	1	30	8	8	0	Engaged leader
32983189	subedited	"Fleet Street subeditor helping the world's luminaries replace 'like' with 'such as'."	38	87	1284	0.000854	50	14	14	1	98	35	7	2	Mediator
33018114	kirstiemallsopp	"A working Mum who's against homework & for family time; Re-use, recycle, love, laugh & Keep Britain Tidy!"	63	30	279	0.002289	20	8	0	0	93	18	0	0	Engaged leader
33184246	itvcentral	"News, Sport and Weather from across the Midlands. Live every weekday at 1:55pm and 6pm."	28	0	4215	0.000613	1	3	5	1	2	5	6	0	Reference
33240321	simonwithaz	"Theatremaker. Writer. Dreamer. Rebel. And yes dear, that is Sue Sylvester peeping out of my t-shirt."	2	7	316	0.00058	11	12	5	0	39	14	2	0	Diversified Listener
33475651	chris_stark	"Im a 24yr old Deejay that supports Watford FC & part of the Scott Mills Show on Radio 1. Im batman. These are my views and not the BBC"	7	30	352	0.00037	78	8	0	0	37	0	0	0	Diversified Listener
33495669	wenzrawk	"Executive Editor Rolling Stone Online. Author RS Music Biz. Freethinker. Headbanger. Combat Rocker. Sandinista! Quit Smoking."	0	13	195	0.000196	116	26	7	2	66	9	1	1	Listener
33546465	nationalrailenq	"For individual train company Twitter accounts, visit our website. Up to the minute information from National Rail Enquiries about disruption."	25	1	448	0.000723	67	35	9	1	44	6	8	0	Reference
33654011	rizmc	"I make music. I'm also an actor. "	29	36	293	0.000796	5	4	0	0	16	24	9	1	Mediator
33877719	youngandpoor	"Simply Cool | Cheap | Free | Things to Do | Eat | Buy | See | in London - some tweets are sponsored...because we're young and poor too! "	8	22	345	0.000356	23	7	9	1	30	8	8	0	Diversified Listener
34044332	donthommo	"The boy\/man with the dragon tattoo. and one of an ant...I also like gigs and CAFC. No, you're a towel."	3	42	363	0.000267	6	6	1	0	57	18	2	0	Diversified Listener
34051662	piombo	"Behind the pacifist comes the revolutionary. Tan 3ish la wa2ta."	25	29	816	0.000559	0	2	3	1	3	4	3	1	Mediator
34221675	themarksmallman	"A man with nothing to lose. Wait..that's someone else"	0	13	237	0.000196	44	1	6	0	34	26	0	0	Listener
34891363	fourfourtwo	"Humorous but wholehearted, polished but readable, substantial but accessible, it's football's most insightful brand \u2013 with added F.U.N."	23	14	334	0.000952	8	0	1	0	0	2	0	0	Reference
35057861	mramrania	"I'm mixed... #Algerian & #Spanish\r\n\r\nMy Tumblr\r\nhttp:\/\/mramrania.tumblr.com\/\r\n\r\nMy Facebook \r\nhttps:\/\/www.facebook.com\/a.m.amrani"	2	1	461	0.000222	122	26	11	0	6	41	8	0	Reference
35458530	johnwrees	""	14	11	294	0.000411	14	5	2	2	4	1	1	1	Engaged leader
35463810	dorianlynskey	"Words and music"	41	54	1410	0.001223	16	1	4	1	40	11	2	2	Mediator
35737385	btcare	"Have a question? Follow us and let us help! Donna and Paddy are on duty today."	17	47	812	0.001085	56	1	0	0	35	6	5	0	Listener
35773039	theatlantic	"Official Twitter feed for The Atlantic magazine and TheAtlantic.com. News and analysis on current affairs, politics, and culture. Curated by @JaredBKeller (^JK)"	37	39	617	0.001614	18	10	7	2	17	7	1	1	Reference
35815760	8pellbound	""	0	14	795	0.000196	33	31	8	2	95	7	4	1	Diversified Listener
36008570	jessiejofficial	"Just DO IT LIKE A DUDE, forget about the PRICE TAG, STAND UP for the love. Remember, NOBODY'S PERFECT and always be true to WHO YOU ARE' MY HEARTBEATS ROCK! :) "	65	13	1002	0.002499	5	4	0	0	6	0	0	0	Reference
36020115	punbelievable	"You love puns!"	3	0	220	0.000272	63	16	11	0	32	43	5	0	Reference
36068030	madamebink	"www.madamebink.co.uk\n\nwww.binkertson.com"	1	9	1446	0.00023	11	12	5	0	8	10	10	0	Diversified Listener
36644059	jacquioatley	"Football reporter\/commentator for BBC Radio 5 Live\/TV & the Premier League's worldwide TV channel (IMG). Proud mum to Phoebe. (My views only)."	41	60	397	0.001531	15	0	1	0	0	2	0	0	Mediator
36664838	rav1no	"Editor of @Blottr. These are my own thoughts and all that...Retweeting does not necessarily ... love cooking, fitness & current affairs. Jack of all trades. "	17	68	277	0.000558	33	32	8	1	89	1	1	1	Diversified Listener
36673147	stephennolan	"The Stephen Nolan Radio Show 9-10:30am, BBC Radio Ulster & 5LIVE Fri-Sun 10pm. These are NOT the views of the BBC."	42	34	385	0.001172	38	33	8	1	69	34	4	0	Engaged leader
36700898	tayloff	"Bike-riding, music-loving news geek.\r\nComms Director at International Herald Tribune (@nytimesglobal \/ @IHTComms ) but these views are my own. "	10	127	192	0.000406	127	16	9	1	132	19	2	2	Diversified Listener
36740214	jeremywaite	"Head of Social Media @phones4u, Ex-Giraffe Keeper, Entrepreneur Magazine Columnist and Author of Sex, Brands & Rock'n'Roll. Views are my own etc..."	5	18	372	0.000298	10	12	5	0	36	6	5	0	Diversified Listener
37000437	redbrickpaper	"Official student newspaper of the University of Birmingham, est 1936. "	5	9	234	0.000294	1	3	5	1	2	5	6	0	Diversified Listener
37020193	jackseale	"Critic, blogger, commentator, critic, reviewer and critic for Radio Times. Views expressed here are mine, not those of BBC Enterprises."	30	69	210	0.000866	16	1	4	1	90	3	2	2	Mediator
37072821	charliesaidthat	"A Social Media & SEO Go-To Guy. I get things done. cofounder of @Screendrip Digital Marketing. I love the beach, Chinese food & learning Mandarin."	9	20	336	0.000381	31	17	10	1	36	6	5	0	Diversified Listener
37738873	jive_uk	"Proud father of two amazing boys.\r\ncopymenot@ hotmail.co.uk\r\nContact for artworks\/commissions"	1	10	307	0.000229	29	6	1	0	49	0	0	0	Listener
37896651	henrywinter	"Daily Telegraph Football Correspondent and Columnist for the Sunday Telegraph"	81	14	848	0.00347	8	0	1	0	0	2	0	0	Reference
37954826	lawrencepearce	"Author: HIKIKOMORI. Movie Director: NIGHT JUNKIES. Screenwriter, graphic novel: CAIN'S AWAKENING. Bruised Londoner. Devoted Family Man. Kindle Enthusiast."	6	5	205	0.000317	6	6	1	3	14	17	11	0	Listener
38142515	liamcranley	"That chump in the photograph. I like things, places, this, and that. To be more specific, singing the theme to Fresh Prince instead of Auld Lang Syne on NYE."	2	8	271	0.000248	37	2	3	1	114	4	3	2	Mediator
38276759	dalstonpeople	"Dalston's hyperlocal community website for the people of Dalston. Any Dalston news or events DM or email: dalston@thelocalpeople.co.uk "	27	32	247	0.000869	30	7	9	1	21	19	8	2	Mediator
38435935	retailtrust	"Retail Trust is the only charity that looks after the needs of all 3 million people working in retail. www.retailtrust.org.uk "	5	71	1100	0.000307	41	7	9	1	26	8	8	0	Diversified Listener
38679388	gmail	"News, tips and tricks from the Gmail team. Need help? Fly on over to our Help Center or forum."	6	2	230	0.000406	22	10	7	2	112	6	5	0	Reference
38694640	tomparsonsmusic	"Actor\/Eater"	1	4	201	0.000301	26	8	4	0	50	18	2	0	Reference
38697237	simply_bhangra	"Official Twitter account for the Biggest #Bhangra #Website Online!! http:\/\/www.SimplyBhangra.com & non-bhangra related talk from Sukh. BB Pin: 212EEC85"	1	7	587	0.000214	8	0	1	0	0	2	0	0	Listener
39067925	colinmcdermott	"Google obsessive. Dig websites, WordPress and politics. http:\/\/cm.org.uk\/ #mancseo "	4	15	202	0.000282	10	12	5	2	13	10	5	0	Listener
39237910	halajaber	"Author and award winning correspondent for the Sunday Times. These are my personal views and not the paper's. Always in search of news, have any talk to me. \r\n "	17	16	239	0.000511	66	23	6	2	29	16	1	1	Engaged leader
39254871	v_vacious	"Who gossips with you will gossip of you"	0	29	301	0.000196	67	35	9	0	25	0	0	0	Diversified Listener
39268059	goodandbadpr	"PR Account Director @10Yetis. Likely to tweet about... Good and Bad PR. Also write a column for @therealPRmoment every Friday."	18	27	507	0.000472	63	16	4	1	32	6	5	2	Mediator
39526753	lbhf	"Official Twitter feed from Hammersmith & Fulham Council in west London."	6	11	223	0.000302	4	7	5	1	26	8	8	2	Mediator
40451753	shaunbaileyuk	""	15	6	660	0.000775	110	20	13	3	63	12	4	2	Reference
40677039	dimblebot	"DIMBLEBOT IS LOYAL TO BIO-DIMBLEBY AND THE CURRENT MONARCH (ELIZABETH II). http:\/\/justgiving.com\/dimblebot"	33	29	283	0.000802	105	37	8	1	42	12	4	2	Mediator
40713876	jamesrbuk	"Guardian data journo; ex-wikileaker; City Uni lecturer; book out in December. Tweets are always my employers' opinions. Always. (They're not. Ever.)"	99	96	1216	0.002297	145	13	6	1	178	15	7	2	Engaged leader
40715320	uktraveleditor	"Jill Starley-Grainger: freelance travel editor, web editor, travel journalist, green journalist, luxury lover. Also @EcoLuxHotels http:\/\/www.EcoLuxHotels.com "	2	6	232	0.00022	75	10	5	1	48	8	10	2	Diversified Listener
40904105	100andfifty	"aaron byrne. sixteen. looks like moss from The IT Crowd at many angles."	0	7	425	0.000196	111	11	0	0	50	18	0	0	Diversified Listener
41084386	omid9	"Actor, primal scream therapist, part-time psychic and dog handler"	34	27	201	0.001156	83	1	4	0	22	3	0	0	Engaged leader
41110545	joshmeatsix	"Hello, I'm Josh Franceschi. Sing in a band called You Me At Six and run some clothing company called Down But Not Out. x"	4	16	528	0.000419	5	4	0	0	5	11	0	0	Listener
41229669	misskellyo	"Singer, author TV presenter, and actress "	39	11	238	0.00131	56	4	0	0	11	0	0	0	Reference
41615932	avinunu	"Ali Abunimah"	2	0	1179	0.000215	142	26	7	0	1	4	3	1	Reference
41686909	r0pav	"#birdcrew. #juicecrew. call me: (424) 242-4012"	2	0	328	0.000535	95	26	11	0	76	12	3	3	Reference
41716273	twitvid	"The fastest and easiest way to share videos and pictures on Twitter from our site or your phone! Here we'll share the best. Email support@twitvid.com with ?s"	32	7	1351	0.001011	9	6	0	0	6	38	0	0	Reference
41783396	daniel_carr	"Myself in 160 characters? One-man play"	5	25	427	0.000239	132	18	5	2	22	22	8	2	Diversified Listener
41840424	croydonfeed	"Croydon's Twitter community newsletter, where your #croydon tweets are retweeted every 30 min, so you write the news. This account is automated, so don't @"	8	0	658	0.000326	41	7	9	1	26	8	8	2	Reference
42117389	martinshovel	"Communications expert, speechwriter, animator, blogger and enemy of pseudo science and humbug of all flavours!"	19	62	210	0.000707	66	41	8	1	116	30	4	1	Mediator
42244645	rikkiclarke81	"Essex born Professional Cricketer for Warwickshire and once of Surrey & England. Loving Dad, Married to beautiful Harriett, and mad Spurs fan."	0	5	187	0.000196	79	0	1	0	0	2	0	0	Listener
42513853	sabinasdemrit	"Sabina Emrit\r\nEditor of ACCESS-FASHION.COM\r\nSTYLIST & FASHION JOURNALIST\r\nWhere fashion, music & words collide."	3	17	216	0.000268	48	7	9	0	6	0	0	0	Listener
42744294	andrewwk	"ANDREW W.K. = PARTY. The feel good party dude, international rock 'n' roller, motivational speaker, TV entertainer, nightclub owner. PARTY HARD FOREVER."	20	44	196	0.001016	71	8	0	0	19	11	2	0	Listener
43383542	juudelaaw	"Having a blast"	0	3	213	0.000196	79	8	0	0	104	0	0	0	Listener
43722662	lukehoostawking	"You want to know about me?....ask Frank"	2	18	235	0.00023	17	14	0	0	25	11	0	0	Diversified Listener
43745177	piercepenniless	"anarchist, theorist, queer, utopian, drunk."	32	30	241	0.000605	0	2	3	1	3	4	3	1	Mediator
44101412	thisisdavina	"Wife,mother,friend and tv presenter,"	83	20	188	0.002825	20	8	0	0	18	0	0	0	Reference
44170913	david_ritter	"Tweeting in a personal capacity."	1	39	385	0.000198	22	42	7	2	110	13	4	1	Diversified Listener
44574528	thinkingfox	"Father of 2, husband of -1. Comms strategist, digital at the core, primarily healthcare and tech. Work stuff at @41Minds"	8	19	218	0.000417	31	17	10	0	35	6	5	0	Diversified Listener
44578328	j_freedland	"Columnist for the Guardian, presenter of BBC R4's The Long View and writer of thrillers under the name Sam Bourne. Tend to write on UK, US and Middle East"	111	33	686	0.002806	66	23	8	1	142	21	4	2	Reference
44874400	daraobriain	"Infamous Brit-Licker; also been known to hand out free puppies"	157	17	2827	0.004442	86	1	4	0	22	3	2	0	Reference
45413510	iankatz1000	"Deputy Editor, The Guardian"	105	49	393	0.002985	89	13	6	1	156	15	7	2	Reference
45806408	jessbrammar	"Producer, ITV News. Officially covering economics, but end up doing all sorts of other stuff.\r\n\r\nViews are obviously my own, not ITN's"	52	110	232	0.000912	96	20	8	1	138	25	4	2	Mediator
45819332	ms_uk_american	"17,Girlfriend to Dustin, #Liberal, #HarryPotter fanatic #ProChoice #Feminist, Bi, #FairTrade #LGBT #Obama2012 supporter&an #Atheist\r\n\r\nPottermore MagicFlight173"	2	36	751	0.000239	2	11	11	0	9	14	0	0	Diversified Listener
45938348	zoeyou	"Author. Research Consultant.\r\nDocumentary Director\/Producer. \r\nLondoner. Wanderer.\r\nAnimist Priestess. Trainee Beekeeper. \r\nHello!\r\n\r\n"	3	25	221	0.00022	0	2	3	2	73	4	3	1	Diversified Listener
46078438	maajidnawaz	"Co-Founder & Chairman of Quilliam, Founder of Khudi: Challenging Extremism, Promoting Pluralism, Inspiring Change... follow for global updates"	18	11	411	0.000768	13	5	2	2	16	1	1	1	Engaged leader
46108526	lordminkymoo	"I have my opinions. Add me if u want to hear them."	0	33	379	0.000196	132	18	0	0	18	0	0	0	Listener
46230433	kalimakhus	"Egyptian, Architect, Libertarian Socialist."	13	42	185	0.000801	14	5	2	2	4	1	1	1	Listener
46403451	guardian_sport	"Sport news, comment and much more from the Guardian, updated through the day. For all your US sports needs, follow @GdnUSsports"	45	16	259	0.001433	15	0	1	0	0	2	0	0	Reference
46614132	paulsmithjnr	"Proud Father, Husband, Boxer, Brother, Son, Scouser, Liverpudlian, Pigeon Racer from Liverpool, U.K"	6	7	247	0.000865	8	0	1	0	12	2	0	0	Listener
46791348	_griff	"@No_Sweat & @ArtsEmergency person, bleeding heart quixotic type..."	11	14	192	0.000396	87	2	3	1	117	4	3	1	Mediator
47146337	danielbaker_	""	2	18	257	0.000245	29	6	1	0	11	0	0	0	Listener
47297435	sarahnaq	"Multimedia Artist,an independent thinker, filmmaker and photographer,into social documentaries for social change,strong interest in current affairs"	2	13	278	0.000428	121	25	7	2	41	7	1	1	Listener
47636400	gdnpolitics	"Politics news, comment and analysis from the Guardian"	109	89	426	0.002271	100	15	8	1	195	13	4	2	Engaged leader
48041467	nemesisrepublic	"Modern Renaissance Woman innit, 'heritage zealot' (thank you Malcolm Fraser) & Grumpy Ol' Blogger, see weblink & http:\/\/archibollocks.blogspot.com\/"	18	51	410	0.000366	97	2	3	1	51	4	3	1	Diversified Listener
48678123	jamiefrombrum	"Currently enjoying the European Championship Tour with my beloved Birmingham City. Looking forward to Euro 2012 with England. Inspired by @Harry_Moseley."	7	38	288	0.00046	38	32	1	0	2	2	0	0	Diversified Listener
49403072	brit_newsman	"Mainstream journalist, free speech campaigner, human rights activist, political geek and love everything Pinoy. No bullshit... Follow me also @press_card "	8	62	415	0.000293	6	6	2	2	64	1	1	1	Diversified Listener
49946953	hevallo	"Pro Kurdish Rights Campaigner for Kurdish Rights in Turkey. Email Hevallo@gmail.com Debate don't swear or I will block you!"	8	79	214	0.000361	13	5	2	2	81	1	1	1	Diversified Listener
49948465	lisaskynews	"Sky News Midlands Correspondent"	17	41	276	0.000536	68	19	12	1	2	5	6	0	Mediator
50351724	vikramdodd	"Journalism is an act of faith in the future; I'm a senior reporter at The Guardian."	53	74	1549	0.001162	36	13	6	1	46	5	6	2	Engaged leader
50367908	citizenradio	"Like CNN, but with more swearing. Citizen Radio is hosted by Allison Kilkenny (The Nation, Truthout) and Jamie Kilstein (Comedy Central, BBC)"	10	0	810	0.000476	9	9	2	2	7	1	1	1	Reference
50376785	policeuk	"We are not the POLICE and do not claim to be. views are our own and not that of the Police. Tweets by a Crime Journalist not the Police. Police UK NEWS"	4	0	5671	0.000255	62	3	5	0	10	5	6	1	Reference
50809877	iainpics	"RL fan, photographer, fell walker, cyclist, environmentalist, unofficial cultural ambassador for Salford & Manchester, occasional writer yah de yah. "	0	31	456	0.000196	25	0	4	0	13	3	2	0	Diversified Listener
51241574	ap	"News, discussion and a behind-the-scenes look at the process from The Associated Press. Managed 24\/7 by a team of editors based in NY: http:\/\/apne.ws\/apstaff"	121	5	372	0.00497	65	29	7	2	45	9	1	1	Reference
52349161	klarizaclayton	"Part time actress... full time lover of London, Mulberry, Strawberry Laces and Eggs!!"	2	4	269	0.000315	35	19	4	0	72	0	0	0	Listener
52378505	jimmylazers	"Designer, photographer, Gorilla, writer, director, DJ, occasionally a pencil, once was a naan bread"	2	2	246	0.000221	51	1	4	0	100	3	2	0	Engaged leader
52755452	alextomo	"Chief Correspondent and Presenter, Channel 4 News. "	106	26	299	0.001857	98	33	6	1	62	29	6	2	Reference
53332981	jbardrosenberg	"Marxist, knitter, activist. Student of critical theory. Likes cheese with his cauliflower. "	13	29	187	0.000353	0	2	3	1	3	4	3	1	Diversified Listener
53383297	cybermentors	"CyberMentors is all about young people helping and supporting each other online. Join our group and together we can Beatbullying @ http:\/\/www.beatbullying.org\/"	5	22	252	0.000427	4	3	5	1	77	37	5	0	Diversified Listener
53507617	madeinnablus	"If the Olive Trees knew the hands that planted them, their oil would become tears. Islam- way of life~ Despise blind patriotism~Masters student~Not a journalist"	9	16	343	0.000299	13	5	2	2	1	1	1	1	Listener
53660409	themediatweets	"A blog about the media and a Twitter account dedicated to the same. We cover the good, the bad & the ugly (via the weird & wonderful) of the media world"	89	68	293	0.001811	63	36	6	1	186	15	7	2	Engaged leader
54156788	are_eb	"Never use a long word where a short one will do-George Orwell; he would've loved twitter."	9	120	208	0.000375	131	5	9	1	199	32	1	1	Diversified Listener
55195680	muslimcouncil	"Official twitter feed of the Muslim Council of Britain - the UK's largest Muslim umbrella body. Working for the Common Good."	30	55	306	0.001006	64	3	5	1	31	33	14	1	Mediator
55522332	endabrady	{"error":"Not found"	33	0	359	0.000846	15	0	1	0	55	25	6	2	Reference
55808522	mehranzaidi	"News Editor-Producer,Wildlife lover,Author of 2 books,Cars,sports fanatic,shayari,Metalhead, RTs not endorsments."	2	12	221	0.000255	2	11	1	0	0	2	0	0	Listener
55997506	irevolt	"The Unconventional Girl Next Door; Journalist, Commentator & Fierce Anti-Imperialist. Pessimism of Intellect, Optimism of Will"	27	7	383	0.000762	14	5	2	2	1	1	1	1	Reference
56366709	thomascooksport	"Thomas Cook Sport Sports Travel for Football Chelsea Liverpool FC Spurs Man Utd Man City Arsenal Newcastle Everton Celtic Rangers Cricket Rugby F1 Tennis"	6	25	2843	0.000327	7	0	1	0	0	2	0	0	Diversified Listener
57057518	danielrhamilton	"Director at Bell Pottinger Public Affairs. British\/Brazilian. Lover of the Balkans and Caucasus. Tweet about travel\/food\/drink. British\/Brazilian. 07810 785924"	11	28	1031	0.000406	54	20	8	1	63	12	4	2	Mediator
57661046	psbook	"Top-10 ranked political blog. Post updates from politicalscrapbook.net and tweets from the whole Scrapbook team. Edited by @LaurenceDurnan."	100	107	1345	0.002208	128	15	8	1	184	13	4	2	Engaged leader
57686615	bigred_m	"Mancunian lad sunning it up in the south of Spain. Made Wally Holt cry. Average footballer, singer, dancer. Expert drinker. Not very good at kick-ups."	6	0	284	0.000312	28	0	1	0	0	2	0	0	Reference
57972602	kayascollywogs	"Everyone dances to their own boom boom"	5	3	262	0.000349	35	19	4	0	72	0	0	0	Reference
58797357	jam_wills	"Oh hi bumders. 17. I love Mumford & Sons, Ed Sheeran, The Vaccines, Keith Lemon, Everton & @CiaraChristina_. I'll follow back unless you're an eggy pedophile xo"	4	13	262	0.000261	6	6	0	0	11	0	0	0	Listener
59503113	marklittlenews	"Founder of @Storyful"	41	119	410	0.001819	65	29	7	2	120	7	1	1	Mediator
60006673	jaraparilla	"Supporting WikiLeaks, truth, justice, global equality and peace. "	5	45	288	0.000266	7	5	2	2	45	1	1	1	Diversified Listener
60699845	thismusicwins	"A music blog and radio series weekly on @resonancefm. Check @explorerkinnie for the music I make."	0	12	353	0.000196	3	4	0	3	131	11	2	0	Diversified Listener
61781260	ed_miliband	"Leader of the Labour Party"	158	50	1282	0.003871	53	15	8	1	155	13	4	2	Reference
62006818	iambirmingham	"A new video hub on all things Birmingham...\r\n|\r\nCreative Director: @AdamYosef | Managed by @Kyle_Kowalski."	19	32	252	0.000629	1	3	5	1	2	5	9	0	Listener
62097623	mromega3	"Me? I'll tweet about anything."	3	11	228	0.000271	40	14	9	0	42	12	0	0	Listener
62510206	hocinedim	"Citizen of the world, born an arab, activist(ish), atheist, wannabe musician, wannabe comic, PhD student, strongly pro-Palestinian, BDS and one-state solution."	9	49	504	0.000307	14	5	2	2	1	1	1	1	Diversified Listener
63082578	aaronjohnpeters	"Interested in social movements, identity and political economy in the Network Society. Editorial kettle of @Fightbackuk - weekly show on @resonancefm"	51	72	2277	0.002123	21	22	3	1	3	4	3	1	Mediator
63172203	kylieminogue	"official"	56	3	343	0.002062	20	8	0	0	18	0	0	0	Reference
63420653	officialsanta	"\u2605\u2605 Santa Claus \u2605\u2605 - If you believe you will receive Ho Ho Ho, This Christmas Eve you can follow my Tweets LIVE all night long"	17	6	754	0.000501	38	6	1	0	14	0	0	0	Listener
64508047	twit	"The official TWiT\u2122 account. Features podcast posting info and important announcements. For more TWiT check out the lists below."	0	1	343	0.000196	92	13	7	2	54	7	7	1	Diversified Listener
64643056	rt_com	"RT (Russia Today) is a 24\/7 English-language news channel. We are set to show you how any story can be another story altogether."	37	11	2733	0.001084	22	25	7	2	24	1	1	1	Reference
65045121	owenjones84	"Socialist, Sheffield-born but Stockport-bred, looks a bit like a 12 year old, and author of 'Chavs: The Demonization of the Working Class'"	133	116	908	0.002814	104	2	3	1	198	4	3	1	Engaged leader
66168962	yaminism	"+18 to follow! \u0627\u0646\u0648\u0627 \u0634\u0648 \u0645\u062b\u0644\u0627 \u0645\u0641\u0631\u0648\u0636 \u0623\u0643\u062a\u0628\u061f"	0	12	238	0.000196	12	5	2	2	4	1	1	1	Listener
66830686	breaking	"We're the team behind @breakingnews and http:\/\/breakingnews.com. Tweets by @lfmccullough, @corybe, @sclary @radtv and @thomasbrew."	7	55	262	0.000316	72	40	2	2	48	9	1	1	Diversified Listener
66967746	metpoliceuk	"Updates from London's Metropolitan Police Service. Find out how to contact us at http:\/\/bit.ly\/MPScontact. In emergencies always call 999."	125	3	3532	0.002425	4	3	5	1	48	8	8	2	Reference
67319718	stavvers	"Part anarchist. Part feminist. All angry. Doing a PhD in the Ludovico technique and stuffing dead animals."	34	37	398	0.000695	0	2	3	1	3	4	3	1	Mediator
67672023	wewantglazerout	"Just One Big Manchester United Fan Concerned About Football And The Fans"	6	12	641	0.000345	10	0	1	0	0	2	0	0	Listener
67716091	buttonf1fan	"A mum of 2 boys. Keen F1 & rugby fan. I'm a little bit nuts, work in a shop, grow fruit&veg in my garden, & never enough hours in my day!"	2	13	431	0.000211	31	11	0	0	93	18	0	0	Listener
70467062	ateekster	"A Human Rights Activist. Pro Truth, anti Lies. Believer that there are No Rights & Wrongs; only Different Perspectives of Reality. Love Rock & Liverpool FC."	4	55	756	0.000358	62	44	2	2	24	1	1	1	Diversified Listener
71563815	jellyfielders	"Independent film, media & podcast producers |\r\nShowreels | Live Events | Corporate Film"	3	13	217	0.000253	61	46	12	0	23	26	2	0	Diversified Listener
71710966	toastandbanana	"19! The worst thing you could do is listen to what I have to say. I like Philadelphia cheese and Sushi, not together though, I'm not a mentalist."	9	24	205	0.000347	13	5	2	2	1	1	1	1	Listener
72831048	lettersofnote	"Writer. I run Letters of Note and Letterheady. Follow @LoNFeed for *just* Letters of Note updates, and @Letterheady for *just* new letterheads. "	74	37	225	0.002192	16	1	4	0	40	3	2	0	Engaged leader
72885977	policereview	"From the team at Police Review - the UK's best selling Police title.\r\n\r\nYou can also follow: \r\n@roamingroyston \r\n@hollieclemence\r\n@MaxBlainPR\r\n@CazCraig"	24	29	279	0.000888	4	3	5	1	10	5	6	2	Engaged leader
73147719	officialjrc	{"error":"Not found"	8	52	204	0.000514	9	6	0	0	37	0	0	0	Listener
73190286	theatlanticwire	"Your authoritative guide to the news and ideas that matter most right now. Managed by @JaredBKeller"	12	17	400	0.000749	18	10	7	2	17	7	1	1	Engaged leader
74111791	izaakson	"Economics & Sociology post-grad at LSE. Freudian Marxist. Historical materialist. Hate fascism Love anti-humanism. Views are not own. Glenn Beck's, obviously."	17	17	673	0.000419	0	2	3	1	3	4	3	1	Mediator
74186246	ben_maloney	"Movement for Change community organiser, Enfield Southgate CLP Secretary, school governor. Former lobbyist and journalist. All tweets in personal capacity."	9	44	497	0.000312	115	15	8	1	31	13	4	2	Diversified Listener
75010250	shreddaproducer	"TOTTENHAM ENDZ........IM A MUSIC PRODUCER, NO MANAGER, NO FRIENDS, NO HELP. I JUST MAKE MUSIC. facebook.com\/ShreddaProducer"	2	0	283	0.000425	122	26	11	0	6	41	8	0	Reference
75033178	asa_wire	"The former Twitter handle of @AsaWinstanley -- move along nothing to see here."	33	0	945	0.001064	73	5	2	2	1	1	1	1	Reference
75542932	julesmattsson	"Press photographer, multimedia journalist, trade unionist & geek. Interested in politics and sociology...\r\n\r\nCommittee member of @NUJphoto and @NUJPride member."	37	138	447	0.000754	0	2	3	1	150	4	3	1	Diversified Listener
75852634	josephstash	"Learning about journalism. Run @BlogPreston, founded @prestonsocial, blog @NewsStash. Partial to @Storify and live news coverage. Podcasting @MediaMouthwash."	27	50	361	0.000583	60	24	6	1	36	15	7	1	Mediator
75999029	stellabellatak	"\u266b Small, Creative, Arty \u266b Words & Music \u266b Truth & Harmony \u266b Fun & Laughter \u266b Wise & Happily \u266b Disabled & So Different? \u266b Proud To Be Just Me! \u266b"	1	21	518	0.000229	29	6	0	0	18	0	0	0	Listener
76000172	nickywoolf	"GQ contributing editor; feature writer. Hypochondriac. Tweeting in an impersonal capacity."	30	44	278	0.000637	108	13	6	1	78	15	7	2	Mediator
76299612	hantspolice	"Policing Hampshire & Isle of Wight. Don't report crime here. Call 101, or 999 in an emergency. "	14	5	184	0.000579	4	3	5	1	10	5	6	2	Reference
76308918	johndomokos	"Guardian video journalist\r\njohn.domokos@guardian.co.uk"	27	35	350	0.000735	36	13	6	1	46	23	7	1	Engaged leader
76667648	waitforit101	"17 (16\/10\/94) || Love Music, Sports, Games || #teamfollowback || Birmingham FC Keep Right On #BCFC #LFC || #teamAtheist "	9	11	301	0.00055	6	6	1	0	14	17	11	0	Listener
76699382	guy_in_london	"Things I care about: Manchester United, Beer, Writing, London, Impressionist and Post-Impressionist paintings, India, Tintin, Lord of the Rings, Van Gogh"	5	70	1852	0.000331	28	0	1	0	0	2	0	0	Diversified Listener
77959208	recipease	"Jamie Oliver\u2019s cooking school and food emporium, bringing the community together through a shared love & passion for fresh food, made easy!"	1	7	297	0.000268	65	29	0	0	30	0	0	0	Diversified Listener
78262975	rickontour	"I can assure you that I am the singer in Kaiser Chiefs. Ask me something only I would know. But nothing from 2006\/7 'cos that's a bit hazey."	18	12	184	0.001093	71	8	0	0	5	0	2	0	Reference
78706788	aboutlondonnews	"All London News Events Deals We can TWEET your London news Events Deals to our followers Just FOLLOW us & TWEET your details NO Direct Messages thanks \u01aa(\u02d8\u2323\u02d8)\u2510\r\n"	35	35	410	0.000924	6	6	1	0	14	17	8	0	Mediator
78998539	mslulurose	"I Want To Run Away To Paris Eat Laundree Macaroons & Live In The Louboutin Shop! "	5	43	1077	0.000268	23	17	10	0	15	11	5	0	Diversified Listener
79591564	dr_tad	"Unrepentant Marxist & disco connoisseur, not necessarily in that order. I blog at http:\/\/left-flank.blogspot.com\/ & http:\/\/discodissertation.blogspot.com\/"	5	11	239	0.000295	14	5	2	2	4	1	1	1	Listener
80037636	manu_fc	"Manchester United Football Club is an English football club, and is one of the most popular football clubs in the world. Note: This account is not official."	7	4	822	0.00061	10	12	1	0	88	2	0	0	Reference
80088326	iammrsilk	"Presenter\/\/ DJ\/\/SILK PR owner \/\/Entertainment Lawyer Trainee\/\/ Publicist\/\/Brand Manager\/\/Motivational Speaker\/\/Events coordinator\/\/Social Engineer\/\/"	5	10	219	0.000264	52	37	14	0	15	9	0	0	Listener
80235721	manu_ar	"\u0645\u0627\u0646\u0634\u0633\u062a\u0631 \u064a\u0648\u0646\u0627\u064a\u062a\u062f \u0635\u0631\u062d \u0643\u0628\u064a\u0631 \u0639\u0631\u0641 \u0637\u0639\u0645 \u0627\u0644\u0628\u0637\u0648\u0644\u0627\u062a \u0645\u0646\u0630 \u0627\u0633\u062a\u0644\u0627\u0645 \u0627\u0644\u0633\u064a\u0631 \u0627\u0644\u064a\u0643\u0633 \u0641\u064a\u0631\u063a\u0633\u0648\u0646 \u062a\u062f\u0631\u…	1	1	433	0.000325	10	12	1	0	88	2	0	0	Listener
80262276	newsmary	"Journalist type tech-ish nerd person. Game maker, coffee drinker, zombie herder. SEO subeditor, Guardian. Views mine. Will live tweet for Chipsticks."	30	55	678	0.000708	60	13	6	1	101	15	7	2	Mediator
80433037	david_scameron		5	27	308	0.000298	74	18	8	1	74	13	4	2	Diversified Listener
80687823	honourourforces	"The Official Twitter Account of honour our forces \r\nkeeping the awarness out there for our forces past & present\r\nand supporting forces charities"	25	82	2299	0.000973	2	0	1	0	88	0	0	0	Listener
81509838	jodymcintyre	"Journalist \/ Author \/ Film-maker \/ Political activist. jody.mcintyre@gmail.com"	74	60	1518	0.00186	74	18	2	2	1	1	3	1	Engaged leader
81923477	yanuarnugroho	"amor in silentio"	0	3	204	0.000196	4	3	7	2	80	10	5	0	Listener
82061559	billykenber	"Times reporter. All views are my own etc..\r\nbilly.kenber@thetimes.co.uk"	39	102	1295	0.000842	101	24	6	1	113	29	7	2	Mediator
82113081	nottspolice	"The latest news from Nottinghamshire Police."	18	32	385	0.000786	4	3	5	1	10	5	6	2	Mediator
82771241	iamdanmorris	"PR, journalist and occasional blogger. Avid football fan, celeb junkie and radio fanatic. These views are my own and not those of who I represent."	5	16	280	0.000267	118	0	1	0	0	0	0	0	Listener
83390236	carlmaxim	"Crazed Chimp at a typewriter pant-hooting at the world. "	13	49	214	0.000439	16	34	4	1	27	3	2	2	Diversified Listener
84613584	pajaropolitico	"P\u00e1jaro Pol\u00edtico es un ave de riguroso vuelo\u2026 te canta primicias, te cuenta historias, te pone en contexto la noticia\u2026 y nunca te dejar\u00e1 en el aire..."	0	18	194	0.000196	109	39	7	2	53	9	1	1	Listener
85368735	fleetstreetfox	"Anonymous Fleet Street reporter. Often sarcastic, occasionally right. Fox (n) carnivore of genus vulpes; crafty person; scavenger; (vb) to confuse; to be drunk."	109	79	3732	0.001784	50	14	14	1	139	35	12	2	Engaged leader
86073112	policestateuk	"Tracking politics, policing and civil liberties in the UK."	56	24	556	0.001072	0	2	3	1	71	4	3	1	Engaged leader
86181031	stu_mather_	"Basically, I make shows that involve desks."	3	48	389	0.000282	16	1	4	0	9	3	2	0	Diversified Listener
86313645	loughlinecho	"Northern Echo Sports Editor, journalist, writer, sub and tea boy"	2	7	338	0.000218	28	0	1	0	0	2	0	0	Diversified Listener
86923082	comfort75	"Comfort | Art without Apology - Writer, Spoken Word Artist, Event Organiser, Co-Founder of PiR (@PartnasInRhyme) & Founder of ONiT! PR (@ONiTPR)"	5	42	326	0.000344	39	45	1	0	15	8	8	0	Diversified Listener
87028400	leicspolice	"Providing a policing service to the people of Leicester, Leicestershire and Rutland 24-hours a day, 365-days of the year"	19	24	578	0.000602	4	3	5	1	10	5	6	2	Mediator
87416722	skynewsbreak	"The latest breaking news, direct from the Sky News team. Tweet @skynews with any questions or queries.\r\n"	245	1	2279	0.005981	133	19	12	1	140	44	0	0	Reference
87419268	andrew24nufc	"Heavy metal music, tattoos, nufc and the wife are my true loves in life"	0	7	559	0.000196	15	19	12	0	0	2	0	0	Listener
87818409	guardian	"Top stories, special features, live blogs and more from guardian.co.uk"	166	100	11513	0.003827	119	21	6	2	164	48	12	1	Engaged leader
88177260	kushandwisdom	"KAW official twitter. The dictionary is the only place where SUCCESS comes be4 WORK however HUSTLE comes be4 it all. Read my tweets in a british accent =)"	8	0	482	0.000509	6	6	1	0	14	17	11	0	Reference
88425990	_jamesr	"Music Editor for Sunday Mirror and Online sport editor for The People. My tweets unless otherwise RT'd."	1	29	2166	0.000217	15	0	1	0	0	2	0	0	Diversified Listener
88662925	fwalloe	"Norwegian freelance journalist and writer who lives in London; owns two companies. Libertarian Socialist and Nihilist. Loves hedgehogs. RT is not endorsement.\r\n"	24	178	438	0.000467	0	2	3	1	149	4	3	1	Diversified Listener
88722311	drevanharris	"I campaign for science, evidence-based policy, free speech, human rights, equality, Lib Dems and much else. "	97	84	219	0.003181	86	1	4	1	190	36	4	2	Engaged leader
89153368	seosherlock	"SEO & Social Media Champ for a Retail Fashion Group. All (wry, irreverent & sarcastic) views expressed are my own."	6	10	214	0.000303	10	12	5	0	13	6	5	0	Diversified Listener
89168924	bbc6music	"We \u2665 Music.\r\n\r\nLike us on Facebook:\r\nhttp:\/\/www.facebook.com\/BBCRadio6Music\r\n\r\nListen Live or Listen Again via the 6 Music website"	30	47	413	0.000855	3	4	0	0	19	11	2	0	Mediator
89436302	richardpfranks	"Editor of @CounteractMag, bar supervisor, promoter, occasional enthusiast, rarely optimistic due to being an #AVFC season ticket holder."	9	15	2749	0.000382	1	3	5	0	2	5	2	0	Listener
89457976	skymarkwhite	"Mark White is Home Affairs Correspondent for Sky News"	77	69	759	0.001489	68	3	12	1	96	5	6	2	Engaged leader
89486038	laurenlaverne	"This is my (occasionally too) personal Twitter account."	96	56	553	0.002995	99	1	4	0	197	3	2	0	Engaged leader
89699362	maxthewanted	"In The Wanted, next stop, WORLD"	13	8	314	0.000413	9	6	0	0	18	0	0	0	Listener
89736622	davidwearing	"PhD researcher on UK foreign policy at UCL. Write for The Guardian, Le Monde Diplo & others. Co-editor of New Left Project. Notorious sayer of things"	32	64	1132	0.000773	87	2	3	1	99	4	3	1	Mediator
89785537	accessnow	"Mobilizing for Global Digital Freedom"	5	19	603	0.000402	55	9	2	2	4	1	1	1	Listener
90034304	ravisomaiya	"Journalist. Mostly out of the NYT London bureau. (Views = mine. RTs \u2260 endorsements. Obviously.) ravisomaiya[at]hotmail.com"	60	43	3484	0.005049	82	31	7	2	95	22	7	1	Engaged leader
90501249	wu_ming_foundt	"Slightly more than you'dexpect from a band of novelists. Authors of Q, 54, Manituana, Altai etc. \r\nN.B. Only about 40% of our tweets are in English."	6	5	233	0.000245	24	2	3	2	73	4	3	1	Diversified Listener
90831403	suptpaynewmp	"Superintendent, based at Wolverhampton, responsible for managing response to crime and operations in the city.\r\n\r\nProud family man, passionate about policing."	37	45	338	0.001176	1	3	5	1	2	5	6	2	Engaged leader
91106924	ekoweshun	"Writer and broadcaster \r\n\r\n"	18	33	257	0.000669	30	15	8	1	82	21	4	1	Mediator
91441874	pimpbillclinton	"Hung like a horse and high as a giraffe's ass. Also, ambassador to Saudi Labia. "	4	7	252	0.000256	24	11	11	2	9	14	0	0	Listener
92850955	brianmcharg	"I'm Technical Director at Chunk Digital and Chunk Games, where we make nice digital things that make people smile."	2	13	1583	0.000555	51	1	4	0	38	3	2	0	Listener
93274848	andrew_kenyon	"I have many qualities. Writing short bios is not one of them..."	0	7	189	0.000196	8	0	1	0	0	2	0	0	Listener
93510406	akblackandred	"Angry on buses, stalked by fascists, hates scabs, swears a lot, owns a big flag.\r\nhttp:\/\/truth-reason-liberty.blogspot.com\r\nhttp:\/\/propertyistheft.wordpress.com"	21	105	211	0.00045	0	2	3	1	3	4	3	1	Diversified Listener
94111386	skynewsgatherer	"Follow for a personal view of life on the road as a Sky News journalist and criminology PhD. student. "	58	72	686	0.00113	68	19	12	1	55	5	6	2	Mediator
94120287	katenash	"Official twitter for Kate Nash"	17	16	297	0.000936	11	12	5	0	8	10	2	0	Engaged leader
94336415	nickgriffinmep	"This is the official twitter page of British National Party Chairman and Member of the European Parliament for the North West region, Nick Griffin."	15	4	676	0.000472	81	41	13	3	119	32	13	1	Reference
94452429	tayorinde	"Event Organiser\/ Backstage & Stage Manager\/ Artist Liaison Assistant\/ BA Events Management Graduate with a love for Music, Fashion & Entertainment."	2	15	376	0.000208	39	4	0	0	15	0	0	0	Listener
95694967	tomfoot1	"Journalist in Camden"	12	32	240	0.000419	130	7	9	1	89	30	8	2	Diversified Listener
95721440	chrisshipitv	"ITV NEWS Senior Political Correspondent. Reporting & tweeting from my seat near the front of British politics. Blog: http:\/\/www.itv.com\/news\/newsblogs"	47	48	796	0.000896	49	20	8	1	87	20	4	2	Engaged leader
95870075	grahamruthven	"Football writer with New York Times & STV. Sports Editor & Chief Sports Writer at Allanwater Herald, Eastside Advertiser, Stirling News & Strathallan Times. "	3	17	893	0.000213	15	0	1	0	0	2	0	0	Listener
97268285	matinastevis	"Journalist with Dow Jones and the Wall Street Journal. Greek expat. All views categorically my own. "	27	39	289	0.000705	66	23	2	2	122	16	1	1	Mediator
97479037	ldn_ambulance	"The London Ambulance Service\u2019s official twitter feed. Bringing you the latest news on our work in the capital."	23	27	190	0.000578	34	7	9	1	57	8	8	2	Engaged leader
97893963	vaughancricket	"Manchester born sheffield lad. Ex England cricket skipper.Wednesday supporter and very keen golfer"	44	14	225	0.001636	56	0	1	0	0	2	0	0	Reference
98399760	fourth_official	"#JFT96"	17	19	1905	0.000821	8	0	1	0	0	2	0	0	Listener
100490911	damiontucker23	""	5	12	340	0.000229	7	28	1	0	12	0	0	0	Listener
102420077	ruwaydamustafah	"Works at Begum & Co Solicitors. Blogger on @HuffingtonPost, @KurdishRights and @Globalvoices. British-Kurdish writer & angry feminist. "	49	36	6146	0.001044	13	5	2	2	1	1	1	1	Engaged leader
103140810	lyndseeyx	"Everything happens for a reason - On the ball city! \u2665 http:\/\/twitpic.com\/photos\/Lyndseeyx "	1	11	300	0.000229	29	6	0	0	18	0	0	0	Listener
103620328	craigazey	"Acting (Usually the Fool!)"	12	18	213	0.000352	20	8	0	0	18	0	0	0	Listener
104320286	tibbinakatibbin	"I'm Tibbin. DJ\/Producer. Xbox, rum. For Bookings\/Dubs\/Questions - tibbindub@live.co.uk"	1	3	551	0.000218	5	4	0	0	5	0	0	0	Listener
105638274	andybelluk	"Money doesn't buy happiness. But crying in a mercedes is better than on a bike."	1	5	3143	0.000267	33	32	1	0	125	47	0	0	Engaged leader
105998402	andrewbuncombe	"Andrew is the Asia Correspondent of The Independent newspaper and sweats it out in Delhi and beyond. All this wisdom is his own."	22	12	302	0.000528	42	24	6	2	29	16	7	1	Engaged leader
106197499	fatcouncillor	"I am not fat, or indeed a councillor."	15	15	258	0.000533	17	14	3	1	20	12	4	2	Mediator
106390262	digbeth	"@getgood tweeting about the land of culture, pubs and a whole lot more"	7	5	234	0.000352	1	3	5	1	2	5	9	0	Engaged leader
108568373	skysportsnews	"The official Twitter account for Sky Sports News. The home of sports news."	56	1	373	0.002244	15	0	1	0	0	2	0	0	Reference
108740292	cnnmex	"En l\u00ednea con M\u00e9xico y el mundo"	2	1	288	0.000213	69	38	7	2	53	9	1	1	Listener
109302470	twiggy_garcia	"MUSIC PRODUCER \/ DJ \/ MI7 Records... \r\n\r\n http:\/\/soundcloud.com\/tntmusic\r\n\r\n Promos\/Bookings\/Remix Requests to...\r\n\r\n Twiggy@MI7Records.com"	3	13	188	0.000263	52	4	0	0	5	0	0	0	Listener
111001089	livemaguk	"LIVE is UK's best magazine created by young ppl, supported by @livityUK. Comes out 4 times a year, and v soon will be distributed UK wide. Daily content online."	10	51	187	0.000338	5	4	0	0	5	0	0	0	Diversified Listener
111351589	tottenhamchoir	"Community choir open to all in and around Tottenham and Haringey, North London, No auditions, just come and have a singsong with us."	5	15	207	0.000299	102	12	5	0	8	10	8	0	Listener
111917966	liam_1993	"The most boring person on Earth."	16	24	281	0.000397	0	2	3	1	3	4	3	1	Diversified Listener
112125663	barnabyedwards	"Actor, writer, director, painter and occasional Dalek. I also run an audiobook company: http:\/\/www.textbookstuff.com\/"	9	29	377	0.00043	38	1	4	0	61	3	2	0	Diversified Listener
112202425	emmy_the_great	"SINGER. WEEZER FAN. Album **Virtue** out now UK http:\/\/tiny.cc\/7vzfz; US http:\/\/tiny.cc\/xkter etc. http:\/\/www.facebook.com\/emmythegreatofficial"	21	26	256	0.000726	3	4	0	0	8	3	2	0	Mediator
113158328	counterfireorg	"News, theory & analysis, from the movement for the movement. Revolutionary socialists organised through networks of campaigns and other friends"	26	55	783	0.000501	0	2	3	2	1	4	3	1	Diversified Listener
114237001	the_multiman	"Multiman Handymen in London and Surrey offer a low cost and multi-skilled handyman service for you. Currently working on Phil Spencers new Channel4 show called "	1	4	3524	0.000204	48	19	12	1	32	22	0	0	Diversified Listener
114582000	sanasiino	"Anti-imperialist Anti-zionist Anti-injustice Anti-liars Anti-supremacy..Well I'm Arab..What do you expect ey? \u0648\u0633\u064a\u0628\u0642\u0649 \u0646\u0628\u0636 \u0642\u0644\u0628\u064a \u064a\u0645\u0646\u064a\u0627"	10	45	294	0.000309	25	18	2	2	1	1	1	1	Diversified Listener
114909490	marwa_g_h	"\u0639\u0645\u064a\u0644\u0629 \u0648\u062c\u0627\u0633\u0648\u0633\u0629 \u0648\u0623\u062c\u0646\u062f\u0629.... \u0628\u0633 \u0643\u0648\u0644 \u064a\u0639\u0646\u064a.... \u0627\u0647.. \u0646\u0633\u064a\u062a \u0631\u063a\u0627\u064a\u0629 \u0648\u0645\u0646\u062f\u0633\u0629 \u0643\u0645\u0627\u0646 :) senior multimedia producer in real life"	2	14	194	0.000349	14	5	2	2	4	1	1	1	Listener
114938008	sophiacr	""	0	2	529	0.000196	22	6	0	2	6	9	0	0	Listener
114961445	thenoblequran	"The Quran is not a book of science but a book of \u2018signs\u2019, i.e. ayats.\r\nI'm on a mission to spread Islam\r\nand to Share Islamic truths with the people."	5	1	349	0.000252	64	3	5	1	31	33	14	1	Listener
116916107	karlminns	"One half of The Nimmo Twins, one of Norfolk's top 7 comedy acts. Writer of Russell Howard's Good News and Mouth to Mouth on BBC3. Trier."	2	18	544	0.000222	117	33	4	0	58	3	2	0	Diversified Listener
118261863	mcdarke	"#MissEducation Dark-e Ft @ayomusic http:\/\/goo.gl\/0z7L9 DOWNLOAD 1ST JUNE 2011. Thank you for all support"	1	3	246	0.000203	111	19	12	1	46	45	9	0	Diversified Listener
118348954	wes078	""	0	5	924	0.000196	2	11	11	0	47	27	10	0	Listener
118622636	aaron_kiely	"@nusUK Executive, @nusBSC, & @Ken4London activist. @HackneyAbbott & @SalmaYaqoob are my heroes. Left wing anti-racist, anti-imperialist campaigner."	16	18	208	0.000631	30	15	3	1	28	4	3	1	Mediator
118626543	marthakearney	"Presenter of BBC Radio 4's The World At One and BBC2's The Review Show. Avid bee-keeper too! These are my views, not those of the BBC. "	67	20	305	0.001572	105	37	8	1	82	21	4	2	Reference
118748235	charlieskies	"We can live like jack and sally. "	1	8	323	0.000224	12	8	0	0	52	0	0	0	Listener
119096317	s3cr3tsquirrel	"Warning: Not suitable for people allergic to cunts.\r\nhttp:\/\/www.youtube.com\/user\/AndyHeartPiece\r\n"	0	6	310	0.000196	3	4	0	0	5	11	2	0	Listener
119172241	key103	"Manchester's No.1 Hit Music Station - The home of Mike & Chelsea in the Morning, Darren Proctor, Sam Walker, Justin Moorhouse, IN:DEMAND and Matt Spokes."	10	44	255	0.000428	9	6	0	0	18	0	0	0	Listener
119714092	storyful	"Storyful uses the power of social networks to create an authentic, cooperative and socially useful journalism."	37	53	921	0.000907	88	23	6	2	68	16	1	1	Mediator
121555519	jieberswag	"I love One Direction, Justin Bieber, Olly Murs, JLS & Westlife \u2665 MET OLLY MURS 17\/06\/11 \u2665 LOUIS TOMLINSON RT'D ME 01\/09\/11 \u2665 GILLIAN FILAN RT'D ME 26\/10\/11 \u2665"	5	29	189	0.000524	9	6	0	0	6	0	0	0	Listener
122171326	tyakingbola	"Girl about London"	2	4	277	0.000241	52	4	0	0	72	0	0	0	Listener
124009932	saj23x	"What Im thinking when Im not saying it.."	4	4	324	0.000364	8	0	1	0	1	2	0	0	Listener
124027368	trendsmanc	"Real-time Manchester Twitter trends"	12	23	191	0.000508	10	0	1	0	13	2	0	0	Listener
125122481	depresseddarth	"Yeah, I was the star of the Star Wars series, but now I have a twitter account and a non-working lightsaber and live day to day."	7	2	227	0.000394	2	11	11	0	9	14	0	0	Listener
125192586	theadzfactor	"Feel free to have your opinion, but don't try to change mine :)\r\n\r\n"	7	24	281	0.000352	17	14	1	0	20	0	0	0	Listener
125797024	razanspeaks	"British Syrian. British Muslim. SOAS. Not an activist. "	13	19	201	0.000437	13	5	2	2	1	1	1	1	Mediator
126130599	heartbeatxx33	"ROBERT PATTINSON\u2665 @jessiejofficial Followed me on the 15.07.11 & tweeted me on the 9.8.11 & 16.10.11 :D, Jessie J, Katy Perry, Nicki Minaj, Dev, Bruno Mars\u2665"	2	4	197	0.0004	5	4	0	0	6	0	0	0	Listener
126598723	gapyah	"@Telegraph columnist, once @TatlerUK writer, author of 'The Gap Yah Plannah' (@FourthEstateUK) and tested #LAD positive "	12	18	942	0.000519	93	8	0	0	105	3	2	0	Engaged leader
127483434	harrumble	"Mis\/displaced Northerner, putting the 'ham' in Fulham. Melancholy, attention seeking, over sensitive whingebag. Film student when it suits."	0	16	1695	0.000196	3	1	4	0	40	3	2	0	Diversified Listener
127704815	fashion_workrm	"In Fashion PR \/Founder of non-profit organisation Fashion Workroom.\r\n\r\nI strive for excellence.....\r\n\r\n\u201cAs he thinketh in his heart and so he is\u201d Prov23:7\r\n"	2	14	618	0.000213	39	4	0	0	15	0	0	0	Listener
130134724	darshnasoni	"Journalist. Channel 4 News Midlands Correspondent "	42	26	185	0.000812	1	3	5	1	2	5	6	2	Engaged leader
130910083	anfieldtoffee	"Just some lad. Sources, or you're dead to me. Never happier than when I've missed the bus. Socialist. The pic aint me."	3	99	337	0.000255	21	22	3	1	76	17	3	2	Diversified Listener
131116115	jorowlingnet	"Your first, best, biggest and ultimate source for all things Joanne Kathleen Rowling. Maintained by @Jessicaaston oh &iHeartEmmaThompson\u2665 \r\n\r\n\r\n\r\n"	3	7	306	0.000249	2	11	11	0	9	14	0	0	Listener
131865873	carloslatuff	"Cartunista\r\nE-mail: carlos.latuff@gmail.com\r\nMSN: latuffcarlos@hotmail.com\r\nMobile: (TIM) +55 21 76552333\r\nDON'T TRUST ON WIKIPEDIA!"	21	2	835	0.000526	72	40	2	2	1	1	1	1	Reference
132851724	dickymoo	"It's FAUX STUPIDITY (Honest). BEARCRAFT. Silly, liberal, lefty, green, DJ, remixer, songwriter, new dad, muso for Scritti Politti & Frank Sidebottom."	9	11	635	0.000358	57	2	3	1	85	4	3	2	Mediator
132901728	mtattersallitv	"Reporter for ITV Granada."	21	22	322	0.000399	49	28	1	0	59	20	6	0	Engaged leader
133324858	moronwatch	"I See Dumb People: Bigots, Fundamentalists, FOX News viewers, corporate whores and assorted Haters"	19	12	222	0.000357	17	14	3	1	51	12	3	3	Engaged leader
134649243	noel_doyle	"See, there's three kinds of people: dicks, pussies, and assholes. Pussies think everyone can get along, and dicks just want to fuck all the time without thinkin"	13	34	1147	0.000446	0	2	3	1	3	4	3	1	Diversified Listener
134850489	politicallybrit	"Things happen. But why?"	10	132	187	0.000328	91	30	13	2	126	40	1	1	Diversified Listener
136004952	afneil	"Presenter BBC1 This Week;\nPresenter BBC2 Daily Politics;\nChairman Spectator Magazines;\nChairman ITP Magazines (Dubai);\nChairman World Media Rights (London)."	137	19	340	0.003348	100	15	8	1	124	13	4	2	Reference
136263204	ken4london	"Tweets from Ken's campaign team - Labour's candidate for mayor 2012. Tweets from Ken start with a K: "	69	28	307	0.001504	34	7	9	1	74	8	4	2	Engaged leader
136421889	inspectorwinter	"A Law Enforcer (Military), Sarcastic & direct. All of the views herein are my own and contain no actual opinion of anyone. Ex insp civpol"	26	49	235	0.000754	80	3	5	1	67	5	6	2	Mediator
136563992	networkmcr	"Through the power of Twitter I try to connect social networkers from Greater MCR whilst having a bit of fun. Managed by @nicolapike , owner of @marketingspike"	16	16	449	0.000713	10	12	5	0	13	10	0	0	Listener
137480382	der_bluthund	"Veritas Odium Parit \u2013 The Truth Will Offend You | English Republican Jeffersonian Minarchist"	16	32	291	0.00044	12	9	2	2	7	1	1	1	Listener
138037459	ukhomeoffice	"The Home Office is the UK government's department for policing, crime, counter-terrorism and immigration."	58	2	352	0.002227	4	3	5	1	10	5	6	2	Reference
138080139	youngturksrec	"ladbroke grove based record label"	9	5	280	0.000642	56	4	0	0	25	11	2	0	Engaged leader
139125115	asa_wire	"The former Twitter handle of @AsaWinstanley -- move along nothing to see here."	0	1	945	0.000196	73	5	2	0	1	1	1	1	Listener
139991750	footballagentpm	"Football Agent at James Grant Group and Ex Player of Bolton Wanderers FC and Scunthorpe United FC (All views are purely my own)"	11	18	293	0.000468	8	0	1	0	0	2	0	0	Listener
140067378	drosetimes	"Assistant News Editor, The Times"	80	169	238	0.001449	148	24	6	1	160	43	7	2	Mediator
140118545	queen_uk	"Queen, Head of the Commonwealth, Defender of the Faith, wife to the DoE. One's book, Gin O'Clock, is available now from Amazon and good book shops. (fictional)"	126	0	5527	0.002332	58	11	0	0	50	18	0	0	Reference
142945295	davidjewood	"A motivated, adaptable and highly skilled sales executive with 20 years experience gained in the direct sales arena. e. davidjewood@gmail.com"	6	27	320	0.000319	7	14	1	0	115	2	0	0	Diversified Listener
143145579	thepoke	"Time well wasted."	47	28	219	0.001417	63	1	4	0	32	3	2	0	Engaged leader
143415291	bbcbreakfast	"The UK's favourite morning news programme, every day from 6am on BBC One"	40	93	280	0.000836	70	36	6	1	37	39	10	0	Mediator
144152286	samanienewbs	" I have a phobia of baked beans. 'ickle sister of @jaseface_ \u2661\u2648\u0337\u0334'. @saffylovesdiana my twinnie!\u2602\u263a. #teamnicki! @bashy, my man!\u2665."	2	0	630	0.00024	3	6	0	0	11	11	0	0	Reference
145281458	mcewangus	"Observationalist "	0	12	347	0.000196	115	11	7	3	113	18	9	2	Diversified Listener
147304867	erichmcelroy	"Erich lives in London. Does comedy. Has a lovely family. etc."	1	13	1142	0.000218	6	1	4	0	22	3	2	0	Listener
148711787	alarabiya	"\u0627\u0646\u0637\u0644\u0642\u062a \u0642\u0646\u0627\u0629 \u0627\u0644\u0639\u0631\u0628\u064a\u0629 \u0641\u064a \u0639\u0627\u0645 2003\u0645 \u0645\u062a\u0635\u062f\u0631\u0629\u064b \u0645\u0643\u0627\u0646\u062a\u0647\u0627 \u0627\u0644\u0645\u0631\u0645\u0648\u0642\u0629 \u0639\u0627\u0644\u0645\u064a\u0627\u064f \u0643\u0645\u0635\u062f\u0631 \u0644\u0644\u0623\u062e\u0628\u0627\u063…	6	0	221	0.000483	27	10	7	2	24	1	1	1	Reference
148853018	everyteenslife	"I think we dream so we don\u2019t have to be apart for too long. If we are in each other\u2019s dreams, we can be together all the time \u2665 "	3	3	250	0.000371	9	6	0	0	6	0	0	0	Listener
150626780	bbcwm	"BBC WM is the BBC local radio station covering Birmingham and the Black Country. Broadcasting live on 95.6FM, DAB and online."	15	23	196	0.000497	1	3	5	1	2	5	9	0	Listener
150677438	skysports_bryan	"Chief News Reporter for Sky Sports"	24	16	345	0.002934	15	0	1	0	0	2	0	0	Listener
152184945	fuckyeahhackney	"A community website for people in Hackney: Local people sharing local knowledge. Join the yeah! Hackney website to share the best of the borough"	22	5	190	0.000692	30	7	9	1	21	19	8	2	Reference
152601415	okwonga	"Poet, football writer, musician; the King's Fool. Author of Will You Manage and A Cultured Left Foot. The Didier Deschamps of spoken word - Polarbear"	13	37	250	0.000505	13	5	2	2	25	1	1	1	Diversified Listener
152615278	gabs50zakuani	"Ex Orient, Fulham and Stoke City player, now at Peterborough United. Made a lot out of nothing, dream-believe-achieve"	4	4	188	0.000354	5	4	0	0	0	0	0	0	Listener
153733845	shmeelitche	""	1	43	421	0.000203	34	39	7	1	70	9	8	0	Diversified Listener
153810216	hackneyabbott	"Labour MP for Hackney North and Stoke Newington.Shadow Health Minister.\r\n"	110	11	312	0.002336	30	15	8	1	63	19	4	2	Reference
154462629	paulponting	"Arsenal supporting, acid house listening, graphic designing, trainer wearing, scouse girl loving, pie n mash eating, real ale drinking, london living, essex boy"	2	9	288	0.000291	39	45	1	0	49	2	0	0	Listener
154592428	heartz15	" will smile if I win :) tvdfamily\n"	0	7	349	0.000196	31	17	1	0	84	0	0	0	Listener
155906551	katiekitamura	"Novelist, etc. The Longshot, 2009 (Free Press \/ Simon & Schuster UK); Gone To The Forest, 2012 (Free Press)."	6	22	221	0.000557	77	5	2	2	86	1	1	1	Mediator
155927976	rioferdy5	"Official Twitter account of Rio Ferdinand"	135	28	3163	0.006567	8	0	1	0	0	0	0	0	Reference
157218534	deathstarpr	"The Galactic Empire has been getting a bad rap recently. We're here to set the record straight.\r\nDeathStarPR@gmail.com"	26	8	692	0.000716	2	11	11	0	9	14	0	0	Reference
157813147	mr2gmusic	"Recording Artist & All Round Artist - Who Has A Passion About Creating While Using Words & Images In Ways People Have Never Seen Or Heard Before. "	0	1	209	0.000196	25	18	0	2	16	24	9	1	Diversified Listener
158009210	paraicobrien	"I'm a BBC reporter. Pop up on BBC News, Newsnight, The One Show, BBC Radio 4. Views my own. Retweets not."	58	64	283	0.001088	93	7	9	1	206	8	8	2	Mediator
158347296	gregstarz	"#Towie Boy \u2022\r\nFootball Fan (Southend Utd) \u2022 \r\n#MotoGP Lover \u2022 \r\nWebsite Designer \u2022\r\n#Fifa12 xBox King \u2022"	1	1	432	0.000209	15	0	1	0	69	34	0	0	Listener
158414847	thedailyshow	"Jon Stewart and The Best F#@king News Team Ever take on the news with highlights, full episodes and more!"	66	3	184	0.002045	94	40	2	2	9	14	13	1	Reference
159717642	strettynews	"The official Twitter for StrettyNews.com. We cover everything related to Manchester United."	5	8	242	0.00027	10	0	1	0	0	2	0	0	Listener
160817572	lord_voldemort7	"Running around leaving scars, collecting my jar of hearts and tearing love apart...\r\n\r\nlv7thinks@gmail.com\r\n"	30	0	6697	0.001074	2	11	11	0	9	14	0	0	Reference
160926944	lord_sugar	"Chairman of Amshold Group which is owner of Viglen, Amscreen and Amsprop."	157	16	1007	0.004267	79	0	1	0	104	0	0	0	Reference
161736964	abougehad	""	7	35	953	0.000531	14	5	2	2	4	1	1	1	Listener
162152060	park51	"Official Twitter account of the Park51 non-profit lower Manhattan (LM) Islamic community center. "	5	30	388	0.000248	64	21	2	2	83	27	1	1	Diversified Listener
163402911	gemmaricketts	"Secretary for London Young Labour, M4C committee member. Views my own. "	7	71	201	0.000292	128	15	8	1	108	13	4	2	Diversified Listener
163828075	goodnewshackney	"Bizarre images and sardonic opinion from the East End of London. "	13	7	789	0.000694	30	7	9	1	21	19	8	2	Engaged leader
164260558	londontext	"News from London & the rest of the world..."	3	0	926	0.000232	47	10	10	0	70	9	8	0	Reference
166127661	thecowlicker	"Usually with a stomach full of chicken."	3	17	190	0.000259	70	36	9	0	39	14	0	0	Listener
166746752	darwinslibrary	"Working with words and pictures. Thinking about the evolution of the book."	0	18	292	0.000196	99	30	4	0	8	3	2	0	Diversified Listener
166767883	joey7barton	"I decree today that life is simply taking and not giving, England is mine and it owes me a living. The Smiths\r\n"	127	9	951	0.003779	8	0	1	0	75	2	0	0	Reference
167181342	zarahsultana	"17. I tw-eat like a beast. Opinionated feminist. Disillusioned #LFC fan. Aspiring journalist. It's either that or becoming the first Asian Prime Minister."	2	10	315	0.000286	9	6	0	0	70	9	13	0	Listener
167408971	judd147t	"part time snooker player,full time international playboi!! audi r8 laid back black on black."	9	1	342	0.000486	8	0	1	0	121	2	0	0	Reference
170310383	yiannimize	"Car supplier & customizer to the stars, from footballers, cricketers,musicians,magicians and chefs. Car wraps, interiors, tv screens, bodykits. TV show soon!"	6	16	343	0.000372	39	45	1	0	49	0	0	0	Listener
172651750	trendsliverpool	"Real Time Trends for Liverpool, UK"	12	14	400	0.000444	10	28	1	0	12	2	0	0	Diversified Listener
172699095	heardinlondon	"Secret Urban Joy. Follow & I shall jam your timeline with leftie politics & photos of grafitti. Don't say I didn't warn you. Believer in kosen rufu. Josser."	55	50	3465	0.001169	16	2	3	1	27	4	3	1	Mediator
173635658	nawaranegm	""	10	13	394	0.000539	14	5	2	2	4	1	1	1	Listener
173971040	lawcol888	"Lawyer, rugby player, keen traveller - and most recently quite keen on photography too....\r\nTweets are my own views and no-one else's"	3	18	9290	0.000248	11	12	5	0	8	0	0	0	Diversified Listener
174253648	cllr_mikeharris	"Labour Councillor for Lewisham Central, free speech lobbyist and activist for Index on Censorship, and campaigns consultant (Libel Reform). Tweets personal."	15	42	830	0.000557	93	34	8	1	108	36	4	2	Mediator
174500441	shad0wjack	"Video Vigilante & Urban Repair Specialist.\r\nhttp:\/\/shad0wjack.wordpress.com\/"	0	17	425	0.000196	75	35	5	1	48	8	10	1	Diversified Listener
178021295	camdenpubcrawl	"Definitely the best pub crawl in London! FREE shots, discounts, live music, classic venues, FREE entry and no queues. The original Camden Pub Crawl!"	0	14	185	0.000196	2	11	11	0	9	14	0	0	Diversified Listener
178094940	chloejdbfever	"Ima God Damn Belieber(: I LOVE Justin Bieber &Louis Tomlinson & Harry Styles & Ryan Beatty! Justin & Louis & Harry & Ryan PLEASE FOLLOW? #Carrots"	2	4	395	0.000252	5	6	0	0	6	0	0	0	Listener
180730203	aj_hudson	"BBC News tech\/arts\/politics and social media journalist. I work on main @BBCNews site, @bbcquestiontime and @bbcclick. Play with @wemissadventure (views my own)"	23	49	248	0.002027	134	37	14	1	111	19	5	2	Mediator
180779476	londonfire	"London Fire Brigade's official Twitter feed. We tweet about the serious, high profile or unusual incidents we attend across the capital. "	65	112	662	0.001974	4	3	5	1	179	8	8	2	Mediator
181168157	sampepper	"I #followback all my fans back (700 a day limit)\r\nSelf Acclaimed Social Network King \r\nbusiness enquires: sam@sam-pepper.co.uk"	19	19	2970	0.000745	29	6	1	0	18	0	0	0	Listener
181523152	muskhalili	"Video Producer for the Guardian\r\n\r\nIf you are neutral in situations of injustice, you have chosen the side of the oppressor ... Tutu\r\n\r\nMy views are my own!!!\r\n"	50	88	1462	0.000941	36	13	6	1	175	23	7	1	Mediator
182227106	muslimerican	"An American Muslim writing for peace, mutual respect and understanding.\r\nhttp:\/\/muslimerican.wordpress.com\r\nhttp:\/\/www.youtube.com\/Muslimerican #Muslim #Islam"	13	27	931	0.000391	64	5	2	2	64	1	1	1	Listener
184590186	iammrmiller	"I'm that lil' dude from across the street \u2606 14 years young \u2606 BB Pin: 21231EAF \u2606 Follow me \u2606 Tweet me \u2606 iAmMrMiller \u2606 facebook.com\/ShaneiMiller "	2	19	283	0.000234	29	6	0	0	11	0	0	0	Diversified Listener
184625366	ui_frontline	"United Indonesia Casual Top Lads. Man.United and Proud."	0	7	365	0.000196	8	0	1	0	0	2	0	0	Listener
185278747	mrdangallier	"I'm a moderately normal guy from Manchester who loves my family, friends and life in general! Ooh and the mens, oh and purple!!"	0	17	405	0.000196	20	8	0	0	11	0	0	0	Listener
186569856	robboma3	"29 Ex hartlepool,Stockport,Hereford and York city footballer.currently on loan at Boston fc.also full time sports coach.follow my journey."	5	24	770	0.000323	28	0	1	0	0	2	0	0	Listener
188443744	timenewsfeed	"What's vital and viral on the web, in real time. Hosted by NewsFeed's @megancarol."	1	5	745	0.000379	59	25	7	2	41	9	1	1	Listener
188711259	thomasmeadia	"UC media student. Aspiring journalist. Dating the lovely Sarah (ballet teacher, beautiful beyond belief). Follower of Jesus. Occasional blogger. Your friend."	0	26	315	0.000196	42	11	2	2	68	16	1	1	Listener
189376144	naomiaklein	"they say I'm polarizing"	106	22	689	0.002661	24	2	2	2	110	4	3	1	Reference
190247161	sofiaefree	"Revolutionary feminist from the home of grime. I do a PhD and yoga. I'm vegan and Sicilian. (Yea that's me with Dead Prez) Let's get free!"	11	34	215	0.000344	0	2	3	2	3	4	3	1	Diversified Listener
190587612	uk_blackberry	"Official UK Twitter account for BlackBerry UK from Research In Motion. For technical support tweet @BlackBerryHelp."	14	17	4826	0.000426	47	4	0	0	79	0	0	0	Mediator
191935946	emmelinedraws	"Hello! I'm a twenty-three year old freelance illustrator called Emmeline, some people say I'm quite nice. My first picture book is out next month!"	2	2	598	0.000385	11	12	5	0	8	10	10	0	Listener
192888231	koningin_nl	"Wij Beatrix, bij de gratie Gods, Koningin der Nederlanden, Prinses van Oranje-Nassau, enz. enz. enz. Staatshoofd, regeringsleider, moeder, grootmoeder (fictief)"	1	0	329	0.000229	2	11	11	0	47	27	10	0	Reference
193703862	baezfer	"Writer, Speaker, Traveler. Books & Social Media Tips"	5	7	350	0.000356	6	6	1	0	14	17	11	0	Listener
196117813	jamesdoleman	"Sort of writer and activist, Glasgow Scotland. "	8	66	536	0.000288	74	18	3	2	51	4	3	1	Diversified Listener
197232446	welshtoy	"Always tries hard in class. \r\nGoogles most things. \r\nNot too fussy on the EU...\r\nUnashamed Unionist... Proud Brit!"	10	22	245	0.00042	17	14	3	1	20	12	4	2	Diversified Listener
198543863	domesticgoddesq	"Mother of the Pocket Dictator and her Dimpled Sidekick, wife of DH and slave to the Wonder Hound. Blogger, cake maker and cocktail fan.\r\n"	2	19	769	0.000219	31	11	0	0	30	18	2	0	Diversified Listener
198584761	georgemonbiot	"Unreconstructed idealist, professional trouble-maker."	94	34	1661	0.002235	37	2	3	1	73	4	3	1	Reference
198880015	katieweasel	"X Factor 2010's gift to society. Refunds not possible. Not the real thing, but a lot more entertaining...obviously!! "	16	19	334	0.000353	17	14	0	0	11	0	0	0	Mediator
199301958	sir_fergie	"Fergie Being the Name, Winning Titles the Game. Its not SAF its Fergie!!! #19 #MUFC"	3	0	291	0.00024	28	0	1	0	65	2	0	0	Reference
200256042	onedirection_uk	"@Harry_styles tweeted me\r\n@Louis_Tomlinson & @NiallOfficial RTed\r\n"	4	7	470	0.000369	9	6	0	0	6	0	0	0	Listener
201247027	everythingedl	"We follow the EDL around the internet so that you don't have to! Some material sourced from: http:\/\/on.fb.me\/nzV7vY Archive at: http:\/\/bit.ly\/p2nsLo \r\nLiveLeak:"	35	63	1229	0.000611	25	14	3	1	51	4	3	1	Mediator
205745313	pcstanleywmp	"I am a response officer for Walsall LPU - 'policing at the sharp end'"	16	36	261	0.000665	1	3	5	1	10	5	6	2	Listener
206148720	princess_retail	"Self-certified Louboutin lover with a passion for fashion! All my reportings on http:\/\/princessretail.blogspot.com and www.manchestersfinest.com"	1	11	253	0.000201	23	28	9	0	15	11	0	0	Diversified Listener
206255797	adistarmanc	"On the Run from the Space Police. Love United, Love Music, Love Manchester. "	1	15	307	0.000217	28	0	1	0	0	2	0	0	Listener
207511540	tinitedotcom	"Photographer, filmmaker and human, based in London. Find my photographs and work online at tinite photography and on Facebook at http:\/\/tinite.com\/fb"	8	11	206	0.000307	6	6	3	1	14	17	3	0	Diversified Listener
208361818	majorityfm	"Hosted by @samseder The Majority Report is an unbought and unbossed, daily political talk show. Podcast available at majority.fm and on Stitcher and iTunes."	3	8	406	0.000408	12	9	2	2	7	1	1	1	Listener
209994211	cherlloyd	"Pre-order \u2018With Ur Love\u2019 feat. Mike Posner on iTunes now! http:\/\/bit.ly\/n0pYY9"	33	3	302	0.000825	5	4	0	0	11	0	0	0	Reference
211119735	unnamedinsider	"I love my celebrity friends, I am always happy to be a confidant or a shoulder to cry on! Then it's off to The Sun or Heat! Ker-ching! Don't judge me!"	13	64	259	0.000497	17	1	4	0	97	3	0	0	Diversified Listener
211350016	willcommon	"Humans - Anti-capitalism - Love - Radical Politics "	18	41	341	0.000426	0	2	3	1	3	4	3	1	Diversified Listener
213243802	jdpoc	"Politics & protesting, cycling & motorcycling, open-source computing, environmentalism, minimalism & anti-consumerism, liberalism, ... and of course, kittens."	4	28	322	0.000219	97	2	3	1	51	4	3	1	Diversified Listener
213432901	charlotteitv	"Reporter for ITV Central News.\r\nFormer producer for ITN. All views are my own (or pinched from those more intelligent\/witty)"	6	46	369	0.000258	1	3	5	1	2	5	6	0	Diversified Listener
215394809	daftlimmy	"Hiya, I'm Brian Limond, maker of the BBC's Limmy's Show!"	12	2	329	0.00074	51	1	4	0	38	3	2	0	Reference
216264820	themichaelowen	"The Official Twitter Account of Michael Owen"	75	10	350	0.003011	8	0	1	0	0	2	0	0	Reference
216299334	piersmorgan	"'One day you're the cock of the walk, the next a feather duster.'"	160	49	20412	0.007123	69	38	1	0	158	0	0	0	Reference
217266951	rubbdingyrapids	"The confused one, from the movie Four Lions - I don't get along with Rabbits or the internet."	5	6	227	0.000248	25	18	2	2	1	1	1	1	Listener
219287217	brumpolice	"Birmingham West & Central Police. Covering the city centre, Perry Barr, Oscott, Ladywood, Handsworth, Lozells, Nechells, Aston and Soho."	33	27	229	0.001007	1	3	5	1	2	5	6	0	Engaged leader
219361591	brumprotestor	"Birmingham based anti-cuts activist\r\nAvatar pic is a cartoon by Steve Bell"	25	51	299	0.000534	0	2	3	1	3	4	3	1	Diversified Listener
219637569	immediatepr1	"Beauty & Lifestyle PR consultancy based in Shoreditch, London."	2	10	263	0.000215	23	42	0	0	19	18	0	0	Diversified Listener
220156957	maariabutt	""	1	5	265	0.000221	73	18	1	0	104	0	0	0	Listener
221012788	jayne_murray	""	2	64	259	0.000304	29	8	0	0	65	2	0	0	Diversified Listener
221549678	puffles2010	"This mythical creature used to spend a lot of time in Whitehall, & now spends a lot of time watching from outside. Likes jellybellies, pistachio nuts & rioja\r\n"	23	50	203	0.00046	0	2	3	1	71	4	3	1	Diversified Listener
221928386	arsehole_pete_d	"Twitter Page for Libertine Peter Doherty. If you know who I am, Follow Me. If you don't....Get Fucked! "	4	23	373	0.000365	38	8	0	0	11	0	0	0	Listener
222199806	bunnybabebecki	"Hiya Tweeters! Love LFC Philadelphia Eagles Lewis Hamilton Shoes, from Liverpool UK x x #LFC #YNWA #TeamBisexual"	4	19	446	0.000257	7	0	1	0	12	2	0	0	Listener
222471144	exiledsurfer	"Eponymous wikivisionist, gov't censored copyleftist photoshop terrorist. My archived Links: http:\/\/trunk.ly\/exiledsurfer\/ My art: http:\/\/esp.artificialeyes.tv"	24	37	541	0.001136	12	9	2	2	7	1	1	1	Listener
222556688	tonyparsonsuk	"Hello. I am a novelist and journalist living in London."	39	85	2064	0.00097	66	38	8	1	123	28	12	0	Mediator
224257403	anonops	"We are fighters for internet freedom."	46	7	318	0.001269	12	9	2	2	7	1	1	1	Reference
225663702	anonymousirc	"We are Anonymous. We are Legion.We do not forgive. We do not forget. We love you. Expect us. Bitcoins to: 18NHixaoQekQJ3y52aBGJJwgBWX9X3myYR"	51	12	1253	0.002527	12	9	2	2	7	1	1	1	Reference
226171097	purelaise	"I wrote the book on How to get What you want (All of the time) 1st 2nd and 3rd edition according to my friends. Fav. quote in life: ''Comfort destroys dreams''"	0	10	789	0.000196	80	19	12	3	67	28	6	0	Diversified Listener
227720229	groupanon	"We are Anonymous. We are Legion. We do not forgive. We do not forget. We love you. Expect us."	9	29	287	0.000445	12	9	2	2	7	1	1	1	Listener
228016948	vanja_mufc	"My blood type is MU (Man Utd)! :)Doesn't matter which religion you are, where are you from,are you male or female! You are MU supporter,it is important!\r\n\u2665MUFC\u2665"	6	11	558	0.00028	28	0	1	0	0	2	0	0	Listener
228428009	sweetladyh	"Green-Lefty who works in a Theatre and likes drinking tea."	0	4	183	0.000196	58	11	5	0	50	18	2	0	Listener
230527949	anonymouspress	"We are Anonymous; We are Legion; We do not forgive; We do not Forget; Expect us!"	14	7	191	0.000436	12	9	2	2	7	1	1	1	Reference
231020518	jonathanwaldcnn	"News Producer, CNN London"	5	29	863	0.000256	125	23	6	1	102	20	1	1	Diversified Listener
231785883	stellduffy	"writes books\/scripts\/stories, improvises, directs, cooks, gardens. not necessarily in that order.\r\nwife of @shelleysilas"	19	34	190	0.000694	106	12	8	1	39	21	2	2	Mediator
233173651	ianmodmoore	"Stand Up comic in the UK and Chutney maker, dad and farmhand living in rural France. Most of my time is spent travelling grumpily between the two. \r\n"	5	19	321	0.000362	83	1	4	0	22	3	2	0	Diversified Listener
234118408	jelvesie	"I'm somewhat of a meddler, but I'm trying to fix that. MUFC."	4	16	313	0.000265	61	46	12	0	23	26	2	0	Diversified Listener
234259846	sixeightkafe	"Independent coffee shop in the centre of Birmingham, using the best technology and roasters. Mon-Fri 7.30-6 Sat. 10-5. Tweets by Craig #C68 & Dav #D68"	5	12	220	0.000285	1	3	5	1	2	5	9	0	Listener
234925810	majstar7	"Activist | #TweetMyThoughts | \u2665 Palestine | #NaturalSwag | PeoplesArmy | MUFC | Knowledge Seeker | #TeamBlackberry | Click On Link Below For FB Page | #OneLove"	5	39	206	0.000278	25	18	2	2	1	1	1	1	Diversified Listener
235727524	evil_dumbledore	"I'm Dumbledore, bitch! \r\nBacon + Harry Potter = life.\r\nIf you don't like my tweets either stop following or stop lying. \r\nI draw - http:\/\/tiny.cc\/901x7"	5	8	576	0.00027	2	11	11	0	9	14	0	0	Listener
236814541	suhelbaxi	" Chartered Accountant practicing at Surat Mumbai. Director Finance in Altert GreenfuelsLimited Hobby music movies & reading.Its my world! "	0	3	203	0.000196	2	11	7	3	16	7	9	0	Listener
236891946	ajstream	"The Stream is a web community and daily television show powered by social media and citizen journalism. Now on Al Jazeera English."	45	40	348	0.003325	46	9	2	2	4	1	1	1	Engaged leader
237057786	lord_g_almighty	"I'm God, Creator of the Universe. Father to Jesus Christ. Don't take life too seriously, because you only live once. Sufferer of Narcissism."	12	41	203	0.000449	20	8	0	0	11	0	0	0	Listener
237836050	in_focus	"In Focus, a news photo blog by Alan Taylor from TheAtlantic.com"	16	13	198	0.00119	18	10	7	2	17	7	1	1	Reference
241977219	liverpooluncut	"Facebook :http:\/\/www.facebook.com\/groups\/ukuncutliverpool\/, http:\/\/www.facebook.com\/profile.php?id=100002956875547"	8	25	196	0.000307	37	2	3	1	3	4	3	1	Diversified Listener
242653461	charles_hrh	"By the Grace of @Lord_G_Almighty, HRH Prince Charles of Wales. Future King, Husband to Camilla - Duchess of Cornwall, Father to William and Harry. (Fictional)"	13	8	344	0.000384	20	8	0	0	11	0	0	0	Engaged leader
242943134	gavinbarwellmp	"MP for Croydon Central, life-long Croydon resident, passionate supporter of work to raise standards in our schools, married to Karen & father of 3 boys"	20	20	508	0.000521	41	7	9	1	26	8	8	2	Engaged leader
244612695	min_reyes	"Flirting with Anarchism while making love to Socialism. I served democracy; she wasnt all that loyal. if you served her then we are already friends."	6	57	370	0.000251	12	9	2	2	7	1	1	1	Listener
250169493	policeeastleeds	"Latest news and updates from Police covering areas inc Chapeltown, Harehills, Roundhay, Seacroft, Cross Green, Crossgates, Garforth and Wetherby."	1	2	572	0.000211	19	17	10	1	31	33	14	1	Listener
250769746	shipleylass	""	0	14	2310	0.000196	64	3	5	3	31	33	14	0	Diversified Listener
250831586	therock	"Official Twitter account for Dwayne 'The Rock' Johnson. http:\/\/on.fb.me\/TeamBringIt"	35	0	1575	0.001055	44	1	11	0	9	0	0	0	Reference
250836343	stevedouglasitv	"ITV News' North of England Correspondent\r\n"	9	56	529	0.000291	49	23	6	1	94	20	6	0	Diversified Listener
252521025	number10cat	"The Chief Mouser to the Cabinet Office. I'm a 4 year old tabby, brought in to deal with the huge rat problems we inherited from the last Government. Unofficial."	17	1	421	0.000462	21	22	3	1	99	31	3	2	Reference
252531698	downingstcat	"I'm a cat. That's about it really."	10	7	303	0.000401	126	19	3	1	10	12	4	2	Engaged leader
252753618	luisnani	"The official twitter account of Nani, professional football player at Manchester United Fc"	33	2	350	0.002037	8	0	1	0	0	2	0	0	Reference
253199726	stevemavis75	"Husband, dad, plumber, qpr fan and Veteran goalkeeper!! From Sutton,Surrey. Vets player of the year09\/10&10\/11!!"	0	7	5081	0.000196	58	0	1	0	0	2	0	0	Listener
253451653	tafy121	"A Muslim, a devoted follower of Prophet Mohammed PBUH. A loyal Bahraini. An Arab who strives for world peace - beginning with my beloved Bahrain."	3	52	375	0.000297	62	44	2	2	24	1	1	1	Diversified Listener
253490735	richardburdenmp	"Birmingham Northfield Labour MP & community advocate. International Develt Cttee. Chairs Parliamentary Groups on Motor Industry & motorsport, Palestine, Jordan "	6	12	192	0.000285	1	3	5	1	2	5	4	2	Diversified Listener
253531983	nalsowaidi	"Was never interested in politics until it hit home.. Now determined to help bring Bahrain back to her former glory. I may not agree with u but I still love u"	3	10	384	0.000302	62	44	2	2	24	1	1	1	Listener
254913442	demajorsradio	"demajors Radio Online Indonesia 24\/7 Non Stop Music.| BB App Http:\/\/bit.ly\/dradioBB "	1	0	235	0.000208	116	26	7	0	66	9	1	1	Reference
256016416	livemapp	"livemapp - user uploaded News, Events and Recommendations. Share a pic or video & spread the word. XPlatform app launching soon."	1	9	231	0.000229	3	4	0	2	130	7	1	1	Diversified Listener
256113419	hey__soulsister	"My favorite bands are Train and Two Door Cinema Club #tdcc #ftge #stc \n\n\n\n"	1	1	862	0.000289	95	26	11	0	76	12	3	3	Listener
257152187	anomie77	"Web developer, anarcho-autonomist and father"	7	32	253	0.000287	0	2	3	1	3	4	3	1	Diversified Listener
259723259	individual00	"Occupational therapist.\r\nSocialist.\r\nAtheist.\r\nHuman."	1	30	213	0.000206	2	11	4	0	61	3	2	0	Diversified Listener
259979915	adeeeeeeeeeeell	"I'm here to take the IN out of 'Injustice'. Pro-Palestine Anti-Zionist 19 - Student. "	5	35	307	0.00027	13	5	2	2	1	1	1	1	Listener
260663757	sangattv	"Sangat Television - Celebrating Sikh Culture and a New Consciousness.\r\nLive on web and on Sky 847"	5	2	185	0.000361	1	3	5	1	2	5	6	2	Reference
263834663	leilzahra	"A feminist queer Arab anarchist, among other not-so-nice things. Horribly addicted to cinema, politics, vegetarian food, open relationships and making noise."	18	23	202	0.00074	14	5	2	2	4	1	1	1	Listener
271413771	huffpostuk	""	55	3	221	0.001275	33	32	8	1	109	13	4	2	Reference
279390084	youranonnews	"We are Anonymous,\r\nWe are legion,\r\nWe never forgive,\r\nWe never forget,\r\nExpect us."	44	12	1004	0.00121	12	9	2	2	7	1	1	1	Reference
282814475	siansuniverse	"Actress. Bookkeeper. Slave to the moon."	0	7	206	0.000196	81	1	4	0	40	3	2	0	Diversified Listener
285332860	waynerooney	""	120	8	679	0.005076	8	0	1	0	0	2	0	0	Reference
289843609	prince___harry	"Prince of Peace | Prince of Fun | Hit That Follow Button & Enjoy The Ride | #teamharry | Love Fancy Dress Parties | Parody"	1	0	282	0.0002	137	26	7	0	65	2	0	0	Reference
291655082	london_riots	"Its time for a change."	0	2	201	0.000196	73	18	2	2	1	1	3	1	Diversified Listener
291864085	drahmed_bh	"A Loyal BAH Dr\r MD,BSc Dr in [BDF hospital]\r Was never interested in politics but now can't resist it \r \u2022\u0627\u0644\u0652\u0644\u064e\u0647\u2022\u0627\u0644\u0645\u0644\u0643\u2022\u0627\u0644\u0648\u0637\u0646\u2022\r My tweets represent me only!"	2	2	321	0.000227	62	44	2	2	24	1	1	1	Listener
295121713	andrewjpelling	"Labour Party. Disliked by Gavin Barwell MP. Former Councillor and MP in Croydon and former London Assembly Member for Croydon and Sutton. Works in the City."	7	91	207	0.000329	41	7	9	1	26	8	4	2	Diversified Listener
299677224	upinderrandhawa	"Upinder is a well regarded within the Asian media community. Having commenced his media career in 2004 as a Radio Presenter for \u2018Drive Time\u2019 shows."	23	9	368	0.000736	1	3	13	3	46	5	9	1	Reference
300758309	hugo_london	"Listen to your friend Billy Zane, he's a cool dude!"	5	14	245	0.000256	52	4	0	0	75	0	0	0	Listener
300821488	wearethebrits	"LOL :-)"	4	6	303	0.000253	17	14	3	1	20	12	4	2	Diversified Listener
304185486	_snape_	"There will be no foolish wand-waving or silly incantations in this Twitter feed."	8	17	5939	0.00039	2	11	11	0	9	14	0	0	Listener
305862546	uberpolitics	"News and Views; Left, Right and Centre."	1	4	381	0.0002	13	27	13	3	77	44	11	1	Listener
319561815	rizwaansabir	"PhD student at Strathclyde Uni. Research UK counter-terrorism. Accused of being an 'Enemy of the State' - Not guilty! Coffee snob. rizwaan.sabir@strath.ac.uk"	20	41	273	0.00047	0	2	3	1	91	4	3	1	Diversified Listener
320692744	andrew_hough	"General news reporter for the UK Daily Telegraph. Proud Australian. Husband. Father. Adelaide expat. Obsessive West Wing fan. Newspaper man."	50	141	1452	0.001082	45	21	6	1	151	22	7	2	Mediator
323891468	misterwallace	"I wrote Yes Man. And Join Me. And some others. Host of the Xfm Breakfast Show. "	0	1	438	0.000196	35	1	4	0	60	3	2	0	Listener
325024018	ajessestrauss	"Oakland soul. From Cali to Amsterdam to Bolivia to Doha, I might be an Al Jazeera producer, but I speak for myself..."	1	11	236	0.000266	24	9	2	2	7	1	1	1	Listener
331064764	thesunonsunday	"Serving the nation since 2011. Accuracy - optional. Integrity - occasional."	15	6	240	0.000356	50	14	14	0	98	35	3	2	Engaged leader
336545111	desi_girl_	"\u2665 Manchester United \u2665 "	3	9	234	0.000233	28	0	1	0	0	2	0	0	Listener
337782340	richardwbuss	"I'm a freelance Film, TV, Avid, Offline, Online editor making factual entertainment programmes for whoever wants to pay me."	0	23	263	0.000196	58	11	6	1	129	20	6	0	Diversified Listener
337896154	premierleaguear	"\u0643\u0644 \u0645\u0627 \u064a\u062e\u0635 \u0627\u0644\u062f\u0648\u0631\u064a \u0627\u0644\u0627\u0646\u062c\u0644\u064a\u0632\u064a \u0645\u0646 \u0623\u062e\u0628\u0627\u0631 \u0623\u0648\u0644 \u0628\u0623\u0648\u0644 .. \u0623\u0647\u062f\u0627\u0641 .. \u0645\u0639\u0644\u0648\u0645\u0627\u062a .. \u0645\u0633\u0627\u0628\u0642\u0627\u062a .. \u0648\u063a\u064a\u0631\u0647 \u0627\u0644\…	0	2	220	0.000196	15	0	1	0	12	2	0	0	Listener
345420531	thewestlondoner	"Independent journalists covering news in West London and beyond. have a read of the site - first for local news affecting local people."	9	20	917	0.000295	4	7	9	1	23	8	8	2	Diversified Listener
349972822	londonriot	"Observing what's happening in London. Foreseeing that, regrettably, there is going to be more trouble ahead and fewer resources to respond."	6	20	932	0.000267	104	35	5	1	52	22	10	1	Diversified Listener
350053530	thehoodnews	"We take the big news stories and bring them straight to you. Send in ur news, views and clips via our #Hoodviews feature hoodnews@live.co.uk"	4	63	394	0.000242	6	6	1	1	46	28	8	2	Diversified Listener
350886514	londonriots2011	"Live updates from the riots & riot cleanup around the clock. Send updates to londonriots2011@gmail.com\r\n\r\nOperated by British Live Information Stream (BLIS)"	9	2	2764	0.000289	67	35	9	1	44	22	8	1	Engaged leader
351062951	mistermercer	"Now Labeled: Community Activist - And general all round good guy from thamesmead near woolwich."	2	8	457	0.000226	61	46	12	0	23	26	6	0	Listener
351223626	manchesterriots	"Occasionally tweeting and retweeting Manchester based news\/events as the riots are over (for now) I have nothing else to do. Personal - @ElliottTDuke"	6	12	6096	0.000416	11	12	5	0	10	10	6	0	Listener
351271933	riotcleanup	"Clean up OUR Communities."	101	8	40960	0.003459	11	12	5	0	8	10	10	0	Reference
351308421	ukriotupdates	"Accurate, fast and reliable updates of UK disturbances, unrest and riots."	3	0	787	0.000222	75	35	5	0	48	22	10	1	Reference
351348019	cleanupriot	"Twitter account & website (www.riotcleanup.com) dedicated to coordinating the cleanup after the recent UK riots"	6	7	242	0.000637	11	12	5	0	8	10	10	0	Engaged leader
351534835	riotcctv	"Temp account set up to collate CCTV images of people suspected of involvement in the Widespread Public Disorder in August 2011,in order to help police. "	0	1	214	0.000196	78	8	0	0	37	0	0	0	Listener
351615095	nonottsriots	"too many rumours are flying round Nottingham today. Let's put an end to as many as possible and separate the fact from the fiction. "	1	1	254	0.000216	4	3	5	1	10	5	6	2	Listener
351679215	idrioters	"The National Online Campaign for the public to confidentially Identify rioters to bring them to justice. Let's join together and help the country!"	1	17	3533	0.000357	11	12	5	0	10	5	6	0	Diversified Listener
351767808	riotcleanupmanc	"Account for people in Manchester who want to help clean up the inevitable mess that'll be left by the rioters..."	21	7	887	0.001516	11	12	5	0	8	10	10	0	Reference
351783857	mcrwombles	"Helping tidy up Manchester after #manchesterriots"	1	2	235	0.00038	11	12	5	0	8	10	10	0	Listener
351815928	riotcleanupwolv	"A normal chap who has worked in Wolverhampton for the last 9 years and is proud of the city. Come on guys, lets show them what we're about"	7	5	193	0.000772	11	12	5	0	8	10	10	0	Reference

## Sheet: Interest communities
Id	username	t=0.1	t=0.103532	t=0.107189	t=0.110975	t=0.114895	t=0.118953	t=0.123155	t=0.127505	t=0.132009	t=0.136672	t=0.141499	t=0.146497	t=0.151672	t=0.157029	t=0.162576	t=0.168318	t=0.174263	t=0.180419	t=0.186791	t=0.193389	t=0.20022	t=0.207292	t=0.214614	t=0.222195	t=0.230043	t=0.238169	t=0.246581	t=0.255291	t=0.264308	t=0.273644	t=0.28331	t=0.293317	t=0.303677	t=0.314404	t=0.325509	t=0.337006	t=0.34891	t=0.361234	t=0.373994	t=0.387204	t=0.400881	t=0.41504	t=0.4297	t=0.444878	t=0.460592	t=0.476861	t=0.493705	t=0.511143
953	ho	16	102	83	14	17	15	18	18	19	16	92	17	19	22	23	20	21	22	26	22	23	22	17	19	23	18	15	20	22	22	20	15	24	24	10	23	13	16	8	22	8	15	20	12	6	4	9	10
5511	f	49	54	53	58	56	57	53	22	16	42	9	11	16	27	13	17	14	7	5	13	12	21	18	17	11	7	10	13	11	23	9	15	16	12	10	19	13	10	18	16	8	15	15	12	14	11	9	10
13666	mikebutcher	97	101	52	103	102	102	41	42	41	84	45	101	36	47	79	70	83	43	43	61	87	39	45	80	52	43	44	50	35	58	26	46	42	51	49	42	54	53	36	41	43	39	50	8	27	7	14	10
14733	melkirk	91	100	52	135	103	121	41	42	41	104	45	100	36	47	34	70	94	43	43	61	17	39	45	64	52	43	44	50	15	58	9	46	42	51	49	13	54	53	17	18	43	17	15	8	15	7	14	10
19833	arthurascii	15	31	22	149	166	37	24	30	39	32	20	37	33	32	39	35	37	47	32	18	29	42	34	28	24	17	28	19	18	18	39	63	14	37	24	30	22	39	43	28	38	30	13	27	18	23	18	16
43693	kaimac	63	71	59	43	50	36	27	31	32	25	18	24	22	26	27	25	20	27	23	28	28	25	29	31	30	32	29	26	29	30	24	29	25	25	21	24	26	27	25	24	24	27	22	22	23	19	22	22
54213	jamescridland	136	145	83	137	137	125	131	138	116	132	92	131	116	136	74	71	82	123	34	89	54	84	83	58	77	58	55	87	58	57	26	56	54	55	51	50	60	51	36	41	49	39	29	8	43	34	32	30
61233	monkchips	55	70	57	78	64	65	51	64	93	56	98	78	81	18	74	82	58	73	34	72	61	72	53	46	58	50	46	26	51	70	26	17	20	25	21	13	56	20	25	19	24	27	18	8	23	19	17	17
76133	tim	136	145	132	137	137	125	131	163	116	155	92	82	94	136	74	82	58	47	34	18	54	42	53	28	24	17	46	19	18	18	26	56	14	55	24	50	22	51	36	41	49	39	13	8	18	23	18	16
286703	sarahw	73	75	73	65	75	82	62	79	22	86	83	21	84	77	71	86	81	64	65	74	74	68	64	67	71	73	66	29	60	25	29	25	27	31	62	45	27	56	44	40	25	24	28	6	4	5	39	5
612473	bbcnews	138	144	137	133	135	127	129	126	102	103	103	99	97	76	78	85	80	77	79	50	48	64	52	52	62	44	42	42	43	46	45	45	43	44	43	43	45	41	46	36	34	36	33	32	32	31	30	27
742143	bbcworld	138	144	137	133	135	127	129	126	102	103	103	99	97	76	78	85	80	77	79	50	48	64	52	52	62	44	42	42	43	46	45	45	43	44	43	43	45	41	46	36	34	36	33	32	32	31	30	27
759251	cnn	72	65	72	79	74	71	75	78	73	85	82	72	83	69	77	84	73	76	80	68	73	75	75	74	66	72	69	55	64	62	63	62	63	60	58	56	52	57	52	52	55	45	43	40	47	41	42	38
760303	rorysutherland	15	49	32	57	54	34	24	16	15	33	20	29	34	32	37	18	23	47	40	18	21	42	37	28	24	17	20	19	18	18	21	24	14	18	24	6	22	23	22	19	18	20	13	19	18	23	18	16
778057	acarvin	163	18	162	164	159	134	16	24	26	20	28	26	23	13	5	14	12	12	9	7	25	14	22	11	15	2	4	3	2	3	2	2	3	2	1	1	2	4	3	4	3	5	5	6	4	5	6	5
783214	twitter	173	174	170	157	160	145	150	146	149	141	143	137	133	109	110	107	110	107	100	103	89	96	92	91	85	88	85	85	79	77	67	77	75	67	67	64	68	60	62	53	39	47	47	26	44	45	26	39
786764	bbcworldservice	96	91	88	154	98	87	84	34	114	35	56	77	79	61	99	117	47	53	119	118	24	108	27	39	90	94	68	88	87	73	76	76	55	74	51	69	58	59	56	58	54	25	5	23	4	43	36	41
788524	guardiannews	142	153	148	163	146	135	154	153	132	144	142	108	115	81	95	125	93	96	113	102	107	90	86	84	81	91	79	94	75	67	74	73	71	72	71	62	69	64	61	63	50	54	54	41	48	43	36	41
798277	bbcradio2	131	121	126	118	116	113	128	127	111	111	116	89	17	107	103	71	82	89	98	35	84	87	5	58	69	58	55	70	58	57	17	9	54	10	51	9	60	3	37	39	41	7	29	1	43	34	8	30
806133	londonist	30	22	31	23	30	41	34	33	23	69	27	19	40	23	34	22	17	19	11	17	34	12	12	14	8	37	7	8	12	10	10	6	4	4	3	3	6	2	10	7	9	4	6	5	5	9	5	7
806476	bendylan	125	113	60	48	89	108	30	84	79	44	70	106	25	33	19	31	52	38	35	69	20	19	19	22	38	22	18	39	45	19	43	17	20	21	22	22	23	2	27	19	36	19	17	37	17	19	17	32
806726	chris_coltrane	118	143	30	105	25	104	30	28	43	29	26	42	0	37	29	97	33	91	28	40	0	0	19	29	1	36	0	0	0	0	0	0	0	0	0	0	0	0	0	0	1	0	2	0	2	1	2	2
807095	nytimes	141	142	131	136	99	101	101	103	103	100	104	94	80	82	93	81	92	75	62	58	62	56	60	66	37	35	53	51	34	39	41	39	34	39	42	35	34	35	38	35	33	35	35	29	35	29	29	31
972651	mashable	49	54	53	58	56	57	53	22	16	42	9	11	16	27	13	17	14	7	5	13	12	21	18	17	11	7	10	13	11	23	9	15	16	12	10	19	13	10	18	16	8	15	15	12	14	11	9	10
1140451	antderosa	99	99	92	104	95	97	100	102	72	78	81	75	77	72	76	83	78	74	74	73	71	74	72	60	63	55	60	68	59	65	51	57	61	56	61	59	53	46	51	55	51	44	45	38	46	39	37	40
1367531	foxnews	50	55	51	59	53	58	55	59	55	60	57	58	67	59	60	50	63	62	61	59	59	52	42	60	53	55	59	44	41	40	51	57	31	38	35	34	35	46	29	30	51	28	45	38	25	39	37	25
1652541	reuters	99	99	92	104	95	97	100	102	72	78	81	75	77	72	76	83	78	74	74	73	71	74	72	60	63	55	60	68	59	65	51	57	61	56	61	59	53	46	51	55	51	44	45	38	46	39	37	40
1947301	thenation	140	141	136	139	165	85	82	86	76	65	76	61	96	94	94	23	77	24	25	78	26	67	74	25	29	60	23	65	24	59	31	28	23	27	27	27	24	26	4	27	22	26	26	0	14	22	31	10
2384071	timoreilly	49	54	53	58	56	57	53	22	16	42	9	11	16	27	13	17	14	7	5	13	12	21	18	17	11	7	10	13	11	23	9	15	16	12	10	19	13	10	18	16	8	15	15	12	14	11	9	10
2735591	fastcompany	22	25	17	17	22	28	22	15	25	24	9	11	16	18	13	17	14	7	5	13	12	21	18	17	11	7	10	13	11	23	9	15	16	12	10	19	13	10	18	16	8	15	15	12	14	11	9	10
2768501	abcnews	16	24	25	14	17	15	18	18	19	16	24	17	19	22	23	20	87	88	85	87	85	85	17	81	74	81	15	20	22	22	20	61	24	24	59	23	41	16	8	22	50	40	20	41	36	35	9	29
2890961	gizmodo	139	131	135	134	125	119	127	119	128	31	118	119	35	114	38	34	35	42	99	101	103	45	41	87	31	33	19	24	38	20	25	30	22	17	8	21	20	15	16	6	7	1	1	2	3	3	1	1
3419141	sandmonkey	8	7	10	7	8	7	10	6	9	9	7	10	10	14	8	6	8	9	7	9	6	8	10	12	14	2	4	3	2	3	2	2	3	2	1	1	2	4	3	4	3	5	5	6	4	5	6	5
3825931	stevecla	49	54	53	58	56	57	53	22	16	42	9	11	16	27	13	17	14	7	5	13	12	21	18	17	11	7	10	13	11	23	9	15	16	12	10	19	13	10	18	16	8	15	15	12	14	11	9	10
4970411	ajenglish	46	53	47	50	55	54	57	58	42	41	42	49	45	46	45	47	50	41	42	45	41	44	44	43	41	45	40	43	40	47	46	43	15	43	16	17	10	12	35	5	12	13	9	17	7	15	7	9
5402612	bbcbreaking	138	144	137	133	135	127	129	126	102	103	103	99	97	76	78	85	80	77	79	50	48	64	52	52	62	44	42	42	43	46	45	45	43	44	43	43	45	41	46	36	34	36	33	32	32	31	30	27
5535142	jamesgraham	172	165	169	162	156	152	147	152	148	143	140	129	129	135	128	120	119	94	120	113	116	109	103	102	65	69	64	64	61	63	61	59	59	66	53	54	51	54	48	49	52	41	38	39	41	42	35	15
5566692	fantonesquire	26	15	24	25	18	20	21	29	21	39	23	20	30	16	15	19	19	31	41	15	39	16	40	23	21	19	37	38	37	42	23	13	42	51	11	30	30	17	17	28	43	30	24	8	3	7	14	1
5789582	eddplant	63	71	59	43	50	36	27	31	32	25	18	24	22	26	27	25	20	27	23	28	28	25	29	31	30	32	29	26	29	30	24	29	25	25	21	24	26	11	25	24	24	27	7	22	23	6	22	8
5988062	theeconomist	137	135	134	132	134	126	126	125	127	119	123	118	114	113	109	110	107	103	116	99	106	97	107	94	37	35	53	51	34	39	41	39	34	39	42	35	34	35	38	35	33	35	35	29	35	29	29	31
6017542	breakingnews	171	158	159	129	112	111	125	121	126	122	126	117	113	112	108	100	87	88	85	87	85	85	42	81	74	81	15	44	41	40	20	61	31	38	35	34	35	16	29	30	50	28	20	41	25	29	29	25
6074952	jjn1	136	145	98	137	137	125	131	101	100	102	101	95	102	92	74	89	49	82	34	86	54	79	85	77	51	47	35	35	35	68	26	56	41	55	55	50	17	51	36	41	49	39	11	8	27	13	9	13
6156562	aewo	15	157	17	17	150	137	22	15	25	24	9	11	16	18	13	17	14	7	5	13	12	21	18	17	11	7	10	13	11	23	9	15	16	12	10	19	13	10	18	16	8	15	15	12	14	11	9	10
6466252	schock	140	141	136	18	20	21	23	20	24	23	19	30	20	24	20	23	26	24	25	26	26	28	23	25	29	25	23	27	24	27	31	28	23	27	25	25	24	26	4	4	22	26	23	0	7	22	7	5
6467332	ukparliament	98	92	100	77	73	81	99	77	101	27	25	78	81	19	28	27	25	73	19	25	61	26	21	18	19	15	21	18	15	16	18	18	21	20	17	13	18	20	17	18	21	17	18	8	15	7	14	17
6566572	darahgna	3	8	4	9	7	6	3	2	3	4	2	3	5	2	10	9	10	11	3	11	11	9	6	3	7	4	11	5	6	6	17	4	12	5	6	5	9	8	6	11	10	10	12	13	11	8	10	11
6601682	cliffcheney	35	33	36	37	34	40	29	23	34	27	25	41	24	19	28	27	25	21	19	25	17	26	21	18	19	15	21	18	15	16	18	18	21	20	17	13	18	20	17	18	21	17	18	8	15	7	14	17
6705042	bengoldacre	121	140	118	95	133	103	87	91	86	91	114	87	91	84	75	121	91	84	78	53	88	71	48	56	67	54	56	67	55	54	54	58	56	40	46	38	31	44	34	54	47	23	37	31	26	24	28	34
6712942	hamlesh	54	51	26	36	33	39	42	16	15	26	43	27	49	48	47	18	40	72	39	18	21	34	30	51	24	17	20	19	18	18	21	24	14	18	24	6	22	23	22	21	18	20	13	19	18	9	18	16
6850532	phoebefeb	82	21	39	11	13	32	89	32	151	12	32	112	14	104	24	4	109	15	16	5	15	5	4	85	10	84	9	10	10	11	6	9	8	9	29	9	8	33	7	9	27	7	7	4	1	6	8	8
6857022	bristlekrs	0	1	1	1	0	1	1	0	0	0	0	0	0	0	0	0	0	0	1	0	0	0	2	0	1	0	0	0	0	0	0	0	0	0	0	0	0	0	0	0	1	0	2	0	2	1	2	2
6867422	glenngillen	34	32	35	35	19	38	40	41	35	19	37	43	47	21	41	37	38	34	21	29	20	19	25	27	22	28	26	25	23	29	27	17	20	26	26	22	23	27	23	19	26	29	22	25	17	19	17	22
6892312	helenlewis	112	173	87	101	149	66	124	117	88	92	94	136	66	108	92	66	76	46	46	75	33	49	39	57	49	67	50	32	54	35	33	21	48	42	38	37	30	44	34	54	47	23	37	31	13	24	28	34
7076492	glinner	78	80	54	64	63	61	61	61	59	48	62	63	69	51	80	52	65	65	64	79	65	76	71	70	26	14	13	21	19	21	15	23	13	19	18	14	11	18	11	13	7	1	1	2	3	3	1	1
7087112	brandrepublic	15	49	32	57	54	34	24	16	15	33	20	29	34	32	37	18	23	47	40	18	21	42	37	28	24	17	20	19	18	18	21	24	14	18	24	6	22	23	22	10	18	20	13	19	18	23	18	16
7087662	mikewhills	91	117	164	74	97	83	138	45	71	81	56	77	79	101	91	69	47	43	59	82	101	86	76	64	49	43	44	59	27	33	30	46	46	42	44	49	25	28	28	26	23	25	21	23	30	28	27	23
7140572	documentally	35	33	36	37	34	40	29	23	34	27	25	41	24	19	28	27	25	21	19	25	17	26	21	18	19	15	21	18	15	16	18	18	21	20	17	13	18	20	17	18	21	17	18	8	15	7	14	17
7400702	bbcclick	134	107	99	110	107	124	103	124	109	120	107	134	98	134	127	124	96	90	103	100	92	88	63	93	70	75	72	83	68	78	69	78	68	69	63	67	61	62	55	48	32	52	24	35	28	46	24	37
7457322	mazi	35	33	36	37	34	40	29	23	34	27	25	41	24	19	28	27	25	21	19	25	17	26	21	18	19	15	21	18	15	16	18	18	21	20	17	13	18	20	17	18	21	17	18	8	15	7	14	17
7460782	tomevans	15	49	32	57	54	34	24	16	15	33	20	29	34	32	37	18	23	47	40	18	21	42	37	28	24	17	20	19	18	18	21	24	14	18	24	6	22	23	22	10	18	20	13	19	18	23	18	16
7526892	dominiccampbell	35	33	36	37	34	40	29	23	34	27	25	41	24	19	28	27	25	21	19	25	17	26	21	18	19	15	21	18	15	16	18	18	21	20	17	13	18	20	17	18	21	17	18	8	15	7	14	17
7587032	skynews	151	156	150	161	164	150	136	151	134	129	139	133	121	133	117	123	98	97	102	117	119	102	106	92	80	68	80	75	73	60	56	51	58	47	50	31	40	47	45	42	28	22	27	33	29	21	23	19
7589572	bbc5live	170	167	146	138	174	151	155	144	144	111	141	135	125	131	129	112	111	121	98	50	48	64	56	73	62	44	42	42	43	46	45	45	43	44	43	43	45	41	46	36	34	36	33	32	32	31	30	27
7885972	getglue	72	65	72	79	74	71	75	78	73	85	82	72	83	69	77	84	73	76	80	68	73	75	75	74	66	72	69	55	64	62	63	62	63	60	58	56	52	57	52	52	55	45	43	40	47	41	42	38
7996082	el_pais	93	160	151	92	120	98	112	31	98	25	18	24	22	26	27	25	20	27	23	28	28	25	29	31	30	32	29	26	29	30	24	29	25	25	21	24	26	26	25	24	24	27	5	22	23	22	22	8
8158832	501places	105	108	103	112	128	91	83	123	121	2	86	67	109	75	106	103	101	63	93	97	94	94	38	42	82	85	37	38	37	42	3	53	60	53	56	57	31	63	37	62	41	23	52	43	9	34	32	30
8170292	bbcr4today	169	175	168	160	167	149	145	150	141	145	144	132	128	129	126	126	122	122	118	50	48	87	52	52	69	44	42	42	43	46	45	45	43	44	43	43	45	41	46	36	34	36	33	32	32	31	30	27
8191062	adrianshort	98	92	100	77	73	81	99	77	101	56	79	78	81	55	81	51	58	73	34	17	61	32	53	46	58	50	46	37	51	32	47	6	4	4	3	3	6	2	10	7	9	4	6	5	5	7	5	7
8460462	selkie	112	115	48	56	36	66	124	109	80	43	79	48	59	50	33	64	76	46	27	60	60	49	51	33	36	31	52	41	50	50	57	21	37	45	34	12	38	52	13	47	32	12	39	16	28	16	24	14
8761432	tceurope	97	101	52	103	102	102	41	42	41	84	45	101	36	47	79	70	83	43	43	61	87	39	45	80	52	43	44	50	35	58	26	46	42	51	49	42	54	53	36	41	43	39	50	8	27	7	14	10
9109182	gooneruk	52	57	48	56	36	43	58	43	56	43	54	48	59	50	33	64	59	54	27	60	60	46	51	33	36	31	52	41	50	50	57	21	37	45	34	12	38	52	13	47	32	12	39	16	28	16	24	14
9245782	gordonmacmillan	15	49	32	57	54	34	24	16	15	33	20	29	34	32	37	18	23	47	40	18	21	42	37	28	24	17	20	19	18	18	21	24	14	18	24	6	22	23	22	44	18	20	13	19	18	23	18	16
9576102	3arabawy	8	7	10	7	8	7	10	6	9	9	7	10	10	14	8	6	8	9	7	9	6	8	10	12	14	2	4	3	2	3	2	2	3	2	1	1	2	4	3	4	3	5	5	6	4	5	6	5
9820002	jamesmb	29	136	145	42	40	27	28	38	28	73	18	24	22	26	27	25	20	27	23	28	28	25	29	31	30	32	29	26	29	30	24	29	25	25	21	24	26	11	25	24	24	27	18	22	23	7	22	17
10145862	may_roma	165	169	165	158	162	147	90	93	146	115	125	116	131	85	125	92	121	119	117	115	81	111	98	105	99	89	83	73	71	79	70	69	81	58	66	63	64	30	58	59	46	49	48	43	53	38	41	43
10228272	youtube	16	24	25	14	17	15	18	18	19	16	24	17	19	22	23	20	21	22	26	22	23	22	17	19	23	18	15	20	22	22	20	15	24	24	10	23	13	16	8	22	8	15	20	12	6	4	9	10
10310152	djbrainchild	71	50	46	54	51	55	52	39	16	40	44	39	32	44	32	29	62	33	33	27	45	29	32	26	11	7	34	28	11	28	34	33	28	12	8	29	32	15	18	6	11	15	1	2	14	11	1	1
10494452	adamblottr	96	91	132	47	131	87	98	34	117	35	59	96	24	19	48	62	25	21	19	39	17	39	21	18	19	15	21	18	15	16	18	18	21	20	17	13	18	20	17	18	21	17	18	8	15	7	14	17
10840012	a1	26	92	100	91	73	89	99	88	82	39	23	84	89	120	85	19	19	31	86	112	77	80	80	23	75	19	37	38	37	42	24	29	25	25	21	24	26	17	25	24	24	27	24	22	23	30	22	20
11044062	sarahcarr	133	122	121	7	101	123	123	6	87	95	7	10	10	14	8	6	8	9	7	9	6	73	10	12	14	2	4	3	2	3	2	2	3	2	1	1	2	4	3	4	3	5	5	6	4	5	6	5
11435642	jeffjarvis	113	137	98	130	130	122	153	101	100	102	101	95	102	92	100	89	49	82	95	86	105	79	85	77	51	47	35	35	35	68	37	50	41	52	55	47	17	10	18	16	8	15	11	12	27	13	9	13
11902142	davidmcqueen	143	138	138	81	132	128	130	47	119	123	120	74	116	91	111	71	29	44	50	89	84	84	83	58	77	58	55	54	58	57	60	63	54	53	51	68	60	30	37	39	41	32	29	1	43	34	32	30
11918102	darryl1974	68	74	71	73	100	80	74	55	54	80	78	57	65	57	73	51	48	50	17	17	40	32	43	49	6	20	22	37	44	32	47	6	4	4	3	3	6	2	10	7	9	4	6	5	5	14	5	7
12152402	ahj	134	107	99	110	107	124	103	124	109	120	107	101	98	20	30	49	96	16	103	16	13	88	15	10	10	12	9	10	10	11	6	9	11	9	63	9	61	11	7	9	6	7	7	4	1	6	8	8
12870772	birminghammail	1	0	0	0	1	0	0	1	1	1	1	1	1	1	1	1	1	1	0	2	1	1	3	2	3	3	2	2	3	4	4	3	5	3	5	7	4	6	5	8	5	9	10	10	8	10	4	3
12871632	xxnapoleonsolo	58	46	43	55	44	12	69	4	6	54	6	55	6	7	55	60	5	2	12	12	2	3	8	20	16	13	5	17	14	8	11	7	2	16	15	2	36	1	1	3	53	3	3	1	0	0	0	28
12872432	praddles	2	52	38	3	3	45	56	57	53	59	58	5	4	6	6	3	2	3	10	3	4	6	0	5	4	6	5	4	8	1	3	12	2	6	12	10	3	9	1	3	16	8	3	1	9	12	12	6
12925072	twitpic	35	33	36	37	34	40	29	23	34	27	25	41	24	19	28	27	25	21	19	25	17	26	21	18	19	15	21	18	15	16	18	18	21	20	17	13	18	20	17	18	21	17	18	8	15	7	14	17
13809752	moearora	19	23	19	18	20	21	23	20	24	23	19	30	20	24	20	23	26	24	25	26	26	28	23	25	29	25	23	27	24	27	31	28	23	27	25	25	24	26	4	5	22	26	23	0	7	22	7	9
13861042	jcoglan	64	68	96	77	82	76	27	97	32	25	18	24	22	26	27	25	20	27	23	28	28	25	29	31	30	32	29	26	29	30	24	29	25	25	21	24	26	11	25	24	24	27	0	22	23	6	22	8
14091529	sepiamutiny	73	75	73	65	75	82	62	79	44	86	83	21	84	77	71	86	81	64	65	74	74	68	64	67	71	73	66	29	60	25	29	25	27	31	62	45	27	56	44	40	25	24	28	6	4	5	39	5
14095832	bigbigben	9	11	9	15	14	16	17	10	18	15	15	13	18	17	18	21	15	20	20	20	22	20	16	21	20	26	16	23	17	15	22	22	19	23	14	12	19	21	13	12	19	12	16	16	19	16	20	14
14138785	telegraphnews	67	73	68	76	71	77	73	75	69	79	77	46	46	45	46	48	46	52	49	46	47	51	50	48	42	41	32	40	42	45	44	44	36	35	41	40	44	31	32	32	29	34	32	34	31	26	25	21
14154272	bbc_haveyoursay	144	146	172	165	152	148	122	148	102	103	103	99	97	76	78	85	80	77	79	50	48	64	52	52	62	44	42	42	43	46	45	45	43	44	43	43	45	41	46	36	34	36	33	32	32	31	30	27
14190551	tom_watson	111	133	111	155	129	109	105	108	113	117	124	76	87	74	83	38	41	40	75	64	30	31	31	37	32	34	63	36	39	37	40	37	30	36	20	20	37	22	41	34	37	38	36	21	22	20	21	18
14224719	number10gov	34	32	35	35	19	38	40	41	35	19	37	43	47	21	41	37	38	34	21	29	20	19	25	27	22	28	26	25	23	29	27	17	20	26	26	22	23	27	23	19	26	29	22	25	17	19	17	22
14275129	commentisfree	93	160	151	126	120	106	112	122	98	139	113	109	39	103	121	90	49	69	95	95	24	92	27	77	51	47	35	29	48	3	37	50	41	52	55	47	2	4	30	58	3	25	5	47	27	13	6	13
14293310	time	50	55	51	59	53	58	55	59	55	60	57	58	67	59	60	50	63	62	61	59	59	52	42	78	53	71	59	44	41	40	58	60	31	38	35	34	35	37	29	30	39	28	40	26	25	11	26	25
14301286	currybet	199	190	83	101	47	176	91	138	116	132	102	131	48	60	69	66	82	123	47	30	33	49	38	50	49	67	35	87	48	33	37	21	46	42	23	47	17	25	21	20	13	14	11	15	13	13	13	13
14314662	samadk	168	155	166	141	147	138	152	147	133	128	138	125	132	119	116	114	109	111	108	116	118	98	96	85	88	84	91	92	70	72	66	67	36	64	68	73	44	31	32	32	29	34	32	34	31	26	25	21
14321959	umairh	49	54	53	58	56	57	53	15	16	42	9	11	16	27	13	17	14	7	5	13	12	21	18	17	11	7	10	13	11	23	9	15	16	12	10	19	13	10	18	16	8	15	15	12	14	11	9	10
14365818	lylebignon	1	0	0	0	1	0	0	1	1	1	1	1	1	1	1	1	1	1	0	2	1	1	3	2	3	3	2	2	3	4	4	3	5	3	5	7	4	6	5	8	5	9	10	10	8	10	4	3
14370179	chesha	32	10	34	26	13	29	13	27	4	12	17	22	14	10	26	4	9	15	16	5	15	5	24	13	2	30	6	6	5	5	13	8	17	11	11	2	15	17	14	31	27	3	31	20	21	32	22	12
14454690	lcaller	35	33	36	37	34	40	29	23	34	27	25	41	24	19	28	27	25	21	19	25	17	26	21	18	19	15	21	18	15	16	18	18	21	20	17	13	18	20	17	18	21	17	18	8	15	7	14	17
14473694	benschofield	58	46	43	55	44	12	69	4	6	54	6	55	6	7	55	60	5	2	12	12	2	3	49	20	16	13	43	17	14	8	11	7	20	16	15	22	36	1	1	19	31	3	3	1	17	19	0	28
14476016	adambienkov	68	74	71	73	100	80	74	55	54	80	78	57	65	57	73	51	48	50	52	17	40	32	43	44	6	20	22	14	44	32	47	6	4	4	3	3	6	2	10	7	9	4	6	5	5	14	5	7
14497001	markshaw	54	51	26	36	33	39	42	16	15	26	43	27	49	48	47	18	40	72	39	18	21	34	30	51	24	17	20	19	18	18	21	24	14	18	24	6	22	23	22	21	18	20	13	19	18	9	18	16
14511951	huffingtonpost	166	170	143	159	163	85	82	86	76	65	76	61	96	94	94	96	77	104	101	78	98	67	74	82	46	60	48	65	47	59	48	38	35	48	27	27	41	42	33	27	40	40	26	36	36	35	31	29
14562278	dan_martin	196	186	193	175	131	81	98	167	117	33	20	96	81	32	37	18	23	73	40	89	21	39	37	18	19	15	20	18	15	16	18	18	21	20	17	13	18	20	17	18	21	17	18	8	15	7	14	17
14569869	channel4news	165	169	165	158	162	147	90	93	146	115	125	116	131	85	125	92	121	119	117	115	81	111	98	105	99	89	83	73	71	79	70	69	81	58	66	63	64	30	58	59	46	49	48	43	53	38	41	43
14580438	blackberry	31	47	42	30	42	50	7	51	5	7	5	31	2	9	7	10	31	5	8	8	7	7	9	8	12	5	14	11	7	13	12	5	6	14	7	16	7	3	8	1	4	11	8	7	6	4	11	6
14585609	wateracre	75	89	84	43	59	36	27	31	32	25	18	24	22	26	27	25	20	27	23	28	28	25	29	31	30	32	29	26	29	30	24	29	25	25	21	24	26	30	25	24	24	27	29	22	23	6	22	8
14606079	propublica	137	135	134	132	134	126	126	125	127	119	123	118	114	113	109	110	107	103	62	58	62	56	60	66	37	35	53	51	34	39	41	39	34	39	42	35	34	35	38	35	33	35	35	29	35	29	29	31
14612704	davehill	109	136	71	40	100	44	64	55	54	73	38	57	65	57	36	40	48	50	17	17	40	23	43	49	6	20	22	8	12	10	10	6	4	4	3	3	6	2	10	7	9	4	6	5	5	14	5	7
14620853	adamramsay	57	94	30	105	25	90	86	28	61	29	26	42	0	37	29	0	0	0	28	0	0	0	19	29	1	0	0	0	0	0	0	0	0	0	0	0	0	0	0	0	1	0	2	0	2	1	2	2
14677919	newyorker	137	135	134	132	134	126	126	125	127	119	123	118	114	113	109	110	107	103	116	99	106	97	107	94	37	35	53	51	34	39	41	39	34	39	42	35	34	35	38	35	33	35	35	29	35	29	29	31
14678279	stephen_taylor	34	32	35	35	19	38	40	41	35	19	37	43	47	21	41	37	38	34	21	29	20	19	25	27	22	28	26	25	23	29	27	17	20	26	26	22	23	27	23	19	26	29	22	25	17	19	17	22
14681605	thatkevinsmith	71	72	46	54	69	56	50	39	51	40	35	39	32	44	32	29	39	33	33	48	45	29	32	26	44	39	34	28	30	28	34	33	28	17	8	29	32	15	16	6	11	1	1	2	3	3	1	1
14685924	michaelwhite	34	32	35	35	19	38	40	41	35	19	37	43	47	21	41	37	38	34	21	29	20	19	25	27	22	28	26	25	23	29	27	17	20	26	26	22	23	27	23	19	26	29	22	25	17	19	17	22
14700117	mayoroflondon	192	187	33	38	181	166	106	37	36	83	41	36	50	41	22	45	103	18	17	21	19	35	12	14	6	24	7	8	12	10	10	6	4	4	3	3	6	2	10	7	9	4	6	5	5	9	5	7
14700316	hrw	95	96	95	100	96	99	92	99	96	98	100	93	78	90	49	57	61	61	60	57	58	62	46	54	56	53	62	49	13	1	14	12	49	13	12	46	48	9	4	5	16	5	9	17	7	12	7	9
14716359	arathecoach	7	2	2	2	2	3	2	12	2	3	4	2	3	5	4	2	6	6	6	1	3	4	7	7	9	9	3	9	4	9	5	10	9	8	4	8	5	7	9	1	2	2	0	4	1	2	3	4
14731871	stephencanning	9	11	9	140	14	16	17	10	18	19	15	13	18	21	18	21	15	20	21	20	20	19	16	27	22	28	26	25	23	29	27	17	20	26	26	22	23	27	23	19	26	29	22	25	17	19	17	22
14761795	tedchris	49	54	53	58	56	57	53	22	16	42	9	11	16	27	13	17	14	7	5	13	12	21	18	17	11	7	10	13	11	23	9	15	16	12	10	19	13	10	18	16	8	15	15	12	14	11	9	10
14770504	caseyrain	1	0	0	0	1	0	0	1	1	1	1	1	1	1	1	1	1	1	0	2	1	1	3	2	3	3	2	2	3	4	4	3	5	3	5	7	4	6	5	8	5	9	10	10	8	10	4	3
14773089	akchishti	70	42	50	63	161	140	151	135	136	130	137	130	31	121	49	57	61	61	60	57	58	62	46	54	56	53	62	49	70	72	66	67	49	64	68	46	48	66	29	30	16	28	40	26	25	11	26	25
14869503	martinsaunders	94	63	70	75	66	79	97	76	62	72	75	114	63	110	72	59	102	58	48	43	53	63	73	65	86	64	38	81	57	53	49	55	45	30	54	41	59	40	31	33	42	31	30	30	34	27	19	20
14900407	garydunion	57	94	30	105	25	104	86	95	61	94	26	88	27	87	29	95	33	87	28	40	78	50	19	29	48	36	0	0	0	0	0	0	0	0	0	0	0	0	0	0	1	0	2	0	2	1	2	2
14919824	literalka	101	105	101	106	105	105	102	110	106	114	106	103	104	95	96	102	100	92	91	96	99	93	89	88	84	82	82	80	76	74	68	75	72	70	72	66	66	21	59	60	61	51	51	45	19	50	20	26
14940354	nytjim	141	142	131	136	99	101	101	103	103	100	104	94	80	82	93	81	92	75	62	58	62	56	60	66	37	35	53	51	34	39	41	39	34	39	42	35	34	35	38	35	33	35	35	29	35	29	29	31
14942878	dazjones	91	100	52	135	103	121	41	42	41	104	45	100	36	47	34	70	94	43	43	61	89	39	45	64	52	43	44	50	15	58	67	46	42	51	49	64	54	53	17	53	43	47	47	8	15	7	14	39
14964269	afrequentflyer	42	2	2	2	2	3	2	3	2	3	4	2	3	5	4	2	6	6	6	1	3	4	7	7	9	9	3	9	7	9	5	10	9	8	4	8	5	7	9	1	2	6	0	4	1	2	3	4
14971760	harry_wood	53	59	69	68	65	60	178	71	170	56	79	151	138	55	81	135	127	126	34	17	61	115	113	46	58	50	46	37	51	41	52	71	62	59	8	52	39	2	7	46	45	21	42	20	42	7	8	1
15010349	nick_clegg	69	31	22	34	32	37	37	30	39	32	72	37	33	43	39	35	37	39	32	38	29	38	34	40	43	42	28	33	33	36	39	32	33	37	37	30	33	39	43	28	38	30	24	27	39	30	19	20
15012486	cbsnews	173	174	170	157	160	145	150	146	149	141	143	137	133	109	110	107	110	107	100	103	89	96	92	91	85	88	85	85	79	77	67	77	75	67	67	64	68	60	62	53	39	47	47	26	44	45	26	39
15016500	fraserec4	81	85	80	90	84	88	66	66	81	70	64	64	73	65	65	55	67	67	70	65	67	59	55	63	46	63	48	58	47	61	48	38	35	48	27	27	41	42	33	27	40	40	26	36	36	35	31	29
15028398	openrightsgroup	55	70	57	78	64	65	51	64	93	56	98	82	94	55	81	82	58	81	34	72	54	72	53	46	58	50	46	33	51	70	26	56	0	55	0	50	56	51	36	41	49	39	2	8	26	7	28	2
15119140	maureenjohnson	50	55	51	59	53	58	55	59	55	60	57	58	67	59	60	50	63	62	61	59	59	52	26	78	53	71	59	34	29	20	58	60	22	17	21	21	26	37	16	24	11	1	40	2	3	3	1	1
15156259	monkeysailor	1	0	0	0	1	0	0	1	1	1	1	39	1	1	1	1	39	1	0	48	1	1	3	2	3	3	2	2	3	4	4	3	5	3	5	7	4	6	5	8	5	9	10	10	8	10	4	3
15178186	guardianmusic	20	16	16	16	16	19	38	13	13	18	21	45	60	3	44	12	7	13	58	55	5	17	58	61	59	8	61	7	20	7	8	48	10	50	29	44	49	33	12	10	2	2	0	11	10	2	3	4
15181335	vacuumcleaner	0	1	1	1	0	1	1	0	0	0	0	0	0	0	0	0	0	0	1	0	0	0	2	0	1	0	0	0	0	0	0	0	0	0	0	0	0	0	0	0	1	0	2	0	2	1	2	2
15206954	benjilanyado	105	108	103	112	128	91	83	123	121	131	86	67	109	75	106	103	101	63	93	97	94	94	38	42	82	85	37	38	37	42	37	53	60	21	56	57	31	63	27	62	41	23	52	43	13	13	32	13
15229944	chuzzlit	2	52	38	32	88	45	56	57	53	59	58	70	75	40	6	63	2	3	76	24	4	6	0	29	4	48	50	32	8	35	33	63	48	6	38	10	0	43	0	0	1	0	2	0	2	1	2	2
15253147	alancarr	80	97	97	102	72	78	39	40	38	82	34	38	54	20	30	49	30	16	22	16	13	43	15	10	10	12	9	10	10	11	6	9	11	9	29	9	8	11	7	9	6	7	7	4	1	6	8	8
15253239	weddady	43	44	27	74	43	49	35	52	22	81	56	77	79	13	5	14	12	12	7	7	24	14	27	11	15	2	4	3	2	3	2	2	3	2	1	1	2	4	3	4	3	5	5	6	4	5	6	5
15289509	richardosley	68	74	26	73	114	80	74	55	54	80	78	57	65	57	73	51	48	50	39	17	40	32	43	49	6	20	22	37	44	32	47	6	4	4	3	3	6	2	10	7	9	4	6	5	5	14	5	7
15318242	politics_co_uk	164	168	163	156	155	142	95	133	70	118	122	105	99	100	97	88	97	83	82	77	75	83	77	79	65	69	64	64	61	63	61	59	59	62	53	54	51	54	48	49	52	41	38	39	41	42	35	15
15344145	dawnhfoster	68	74	71	73	100	80	74	55	54	80	78	57	65	57	73	51	48	50	28	17	40	32	43	49	6	20	22	37	44	32	47	6	4	4	3	3	6	2	10	7	9	0	2	0	2	1	2	2
15413033	harringayonline	110	112	108	88	94	2	119	120	46	2	109	62	101	102	36	67	69	55	69	94	93	23	0	76	83	10	22	76	78	76	72	65	70	7	36	13	16	9	15	7	15	4	6	5	5	14	5	7
15417171	thesocialistway	0	1	1	1	0	1	1	0	0	0	0	0	0	0	0	0	0	0	1	0	0	0	2	0	1	0	0	0	0	0	0	0	0	0	0	0	0	0	0	0	1	0	2	0	2	1	2	2
15425115	sianysianysiany	91	100	52	135	103	121	41	42	41	104	45	100	36	47	34	70	94	43	43	61	17	39	45	64	52	43	44	50	15	58	9	46	42	51	49	13	54	53	17	18	43	17	15	8	15	7	14	10
15439395	stephenfry	63	71	59	43	50	36	27	31	32	25	18	24	22	26	27	25	20	27	23	28	28	25	29	31	30	32	29	26	29	30	24	29	25	25	21	24	26	11	25	24	24	27	7	22	23	6	22	8
15480520	martinbright	154	134	115	145	143	132	149	106	145	118	88	79	99	93	89	88	56	83	82	77	75	83	77	79	39	38	64	46	36	49	42	40	40	62	36	36	42	36	48	38	30	41	38	39	37	42	35	15
15484198	georgegalloway	47	114	67	61	57	24	72	48	68	87	61	76	87	74	83	38	41	40	75	64	30	31	31	37	32	34	63	36	39	37	40	37	30	36	20	20	37	22	41	34	37	38	36	21	22	20	21	18
15486485	asher_wolf	55	70	57	78	64	65	51	64	11	8	11	7	12	12	12	11	16	14	14	14	14	15	14	16	18	16	17	16	13	17	14	19	25	13	21	24	10	12	4	5	24	13	9	22	7	15	7	9
15557246	leninology	8	7	10	7	8	7	10	6	9	9	7	10	10	14	8	6	8	9	7	9	6	8	10	12	14	2	0	0	0	0	2	0	0	0	0	0	0	0	0	0	1	0	2	0	2	1	2	2
15589307	angrybritain	40	48	89	32	45	72	33	53	64	76	67	73	56	40	54	61	15	30	20	24	43	48	39	21	50	48	16	32	17	15	33	41	19	23	38	12	19	43	13	12	19	12	16	16	17	16	17	14
15595730	hackneycitizen	17	14	13	19	15	18	15	17	17	17	16	25	27	30	19	26	22	25	11	23	27	27	20	22	8	22	18	14	21	19	19	20	18	21	22	33	16	2	27	25	15	4	6	5	5	14	5	7
15687399	bfi	71	72	46	54	69	56	50	39	51	40	35	39	32	44	32	29	39	33	33	48	45	29	32	26	44	39	34	28	30	28	34	33	28	17	8	29	32	15	16	6	11	1	1	2	3	3	1	1
15723281	timeworld	50	55	51	59	53	58	55	59	55	60	57	58	67	59	60	50	63	62	61	59	59	52	42	78	53	71	59	44	41	40	58	60	31	38	35	34	35	37	29	30	39	28	40	26	25	11	26	25
15726425	alexsobel	56	61	41	44	37	48	45	50	49	50	55	34	28	53	51	36	32	28	24	32	31	33	54	32	35	23	33	31	28	26	36	27	26	22	30	18	21	19	20	15	15	19	17	18	20	14	16	15
15831401	shocklee	12	50	14	10	51	55	52	22	16	13	44	15	16	27	17	13	62	7	5	27	2	3	8	6	11	7	10	13	11	8	9	7	16	12	10	19	13	10	18	16	8	15	15	12	14	11	9	10
15834810	artistsmakers	4	4	6	5	5	8	8	8	10	10	8	6	11	11	14	5	11	10	13	10	9	11	4	15	17	11	12	15	16	14	7	16	8	15	13	15	14	14	19	17	17	18	19	9	16	18	15	12
15875561	jamieclaret	29	41	37	42	40	27	28	38	28	49	49	52	4	31	53	54	66	66	51	51	49	54	30	53	55	17	54	52	18	18	71	8	52	57	52	28	11	9	42	44	18	7	13	20	24	9	1	16
15907720	addthis	12	50	14	10	51	55	52	22	16	13	44	15	16	27	17	13	62	7	5	27	2	3	8	6	11	7	10	13	11	8	9	7	16	12	10	19	13	10	18	16	8	15	15	12	14	11	9	10
15995155	viceuk	33	37	55	41	39	63	5	63	60	47	14	18	17	23	2	22	54	19	11	37	5	12	5	4	8	8	25	7	53	7	8	11	10	10	31	6	29	24	12	10	20	2	0	11	10	2	3	4
16080133	tvnewsroom	65	69	65	71	60	75	49	62	66	77	53	60	76	70	57	80	53	71	57	70	55	61	70	69	57	51	58	56	56	52	55	49	51	54	40	48	46	50	39	45	44	43	41	42	45	37	38	36
16153562	amnesty	95	96	95	100	96	99	92	99	96	98	100	93	78	90	49	57	61	61	60	57	58	62	46	54	56	53	62	49	13	1	14	12	49	13	12	46	48	9	4	5	16	5	9	17	7	12	7	9
16225461	misssn	27	27	28	24	24	26	32	35	37	30	40	35	41	39	40	41	29	49	130	47	3	24	114	24	101	99	24	63	25	41	5	10	9	8	45	8	39	48	9	1	2	21	0	20	1	36	3	26
16240643	danhancox	57	34	30	66	0	90	1	0	0	0	0	0	0	0	0	0	0	0	1	0	0	0	2	0	1	0	0	0	0	0	0	0	0	0	0	0	0	0	0	0	1	0	2	0	2	1	2	2
16241998	10am	31	47	42	30	42	50	7	51	5	7	5	31	2	9	7	10	31	5	8	8	7	7	9	8	12	5	14	11	7	13	12	5	6	14	7	16	7	3	8	1	4	11	8	7	6	4	11	29
16255630	13twelve	18	9	12	20	127	17	13	7	4	12	17	22	14	10	26	4	9	15	16	5	15	5	24	13	2	30	6	6	5	5	16	8	17	25	9	11	12	13	14	14	14	16	14	14	21	17	22	3
16271684	gareth_davies09	44	56	33	38	46	44	46	37	36	75	41	36	50	41	22	45	17	18	17	21	19	35	12	14	6	24	7	8	12	10	10	6	4	4	3	3	6	2	10	7	9	4	6	5	5	9	5	7
16343974	telegraph	67	73	68	76	71	77	73	75	69	79	77	46	46	45	46	48	46	52	49	46	47	51	50	48	42	41	32	40	42	45	44	44	36	35	41	40	44	31	32	32	29	34	32	34	31	26	25	21
16404379	kate_day	67	73	68	76	71	77	73	75	69	79	77	46	46	45	46	48	46	52	49	46	47	51	50	48	42	41	32	40	42	45	44	44	36	35	41	40	44	31	32	32	29	34	32	34	31	26	25	21
16433119	photosonny	64	68	96	70	82	76	36	97	123	67	14	44	38	3	2	5	11	10	15	10	9	11	4	4	13	11	12	15	16	14	7	16	8	15	13	15	14	14	19	17	17	18	0	9	16	18	15	12
16435631	annabosch	162	166	161	92	153	98	140	137	143	136	134	127	130	123	124	118	120	117	112	110	117	106	105	100	92	96	90	91	86	83	80	82	80	75	75	72	72	67	64	66	62	56	55	48	44	51	48	47
16467526	hrwaldram	135	139	133	126	47	106	91	122	71	68	113	109	48	60	91	105	49	69	47	30	33	95	38	50	51	47	35	22	48	33	37	50	41	52	23	47	17	25	21	20	13	14	11	15	13	13	13	13
16484444	mattkmoore	115	14	13	19	15	18	15	17	17	17	16	46	46	45	46	48	46	52	49	46	47	51	50	48	42	41	32	40	42	45	44	44	18	35	41	40	16	31	32	32	29	34	32	5	31	26	25	21
16507391	mtvindia	3	42	50	9	28	6	3	2	3	4	2	3	5	2	10	9	10	11	3	11	11	9	6	3	7	4	11	5	6	6	17	4	12	5	6	5	9	8	6	11	10	10	12	13	11	8	10	11
16542877	example	7	2	2	2	2	3	2	12	2	3	4	2	3	5	4	2	6	6	6	1	3	4	7	7	9	9	3	9	4	9	5	10	9	8	4	8	5	7	9	1	2	2	0	4	1	2	3	4
16589206	wikileaks	13	3	3	13	12	11	11	11	42	41	42	49	45	46	45	47	50	41	42	45	41	44	44	43	41	45	40	43	40	47	46	43	15	43	16	17	10	12	35	5	12	13	9	17	7	15	7	9
16672510	mediaguardian	97	118	114	103	102	102	110	98	95	84	73	101	95	89	79	76	83	68	71	71	72	70	59	62	60	57	39	35	35	38	35	36	29	29	23	42	17	25	21	20	13	14	11	15	27	13	13	13
16681111	caitlinmoran	181	199	196	189	169	172	164	155	166	124	135	114	144	110	133	91	102	125	124	81	86	82	73	65	86	78	57	81	57	53	59	55	66	17	54	55	59	33	16	6	11	1	1	2	3	3	1	1
16692859	hendopolis	65	201	65	71	176	75	49	62	66	77	53	60	143	70	57	30	53	93	57	70	55	61	70	69	57	51	58	56	56	52	55	49	51	54	40	48	46	50	39	45	44	43	41	42	45	37	38	36
16695124	paulruk	15	63	70	75	66	79	24	76	62	72	20	80	34	32	72	59	75	47	48	43	53	63	84	28	20	64	38	48	18	18	49	24	14	18	24	41	22	40	22	33	18	20	13	19	34	23	18	16
16742378	kevinjrawlinson	38	45	62	53	61	51	44	44	52	58	48	54	61	42	52	43	36	60	45	56	57	55	57	45	40	40	36	30	27	44	30	42	39	41	32	39	25	28	28	26	23	33	21	28	30	28	27	24
16745361	harikunzru	73	75	73	65	75	82	62	79	22	86	83	21	84	77	71	86	81	64	65	74	74	68	64	67	71	73	66	29	60	25	29	25	27	31	62	45	27	56	44	40	25	24	28	6	4	5	39	5
16824146	empireofthekop	12	6	14	10	3	12	4	4	6	13	6	15	6	7	17	13	5	2	12	12	2	3	8	6	16	13	5	17	14	8	11	7	2	16	15	2	3	1	1	3	0	3	3	1	0	0	0	0
16850725	oxfordgirl	145	154	149	153	158	136	141	77	101	137	87	98	108	88	107	33	79	106	68	88	61	26	81	59	78	80	21	18	74	16	18	18	21	20	17	13	18	20	17	18	21	17	18	8	15	7	14	17
16865055	ged	145	154	149	153	158	136	141	172	40	137	87	98	152	88	139	33	79	129	68	88	125	116	81	59	78	80	76	63	74	41	52	71	62	59	45	52	39	48	50	51	45	21	42	20	42	36	33	26
16935292	democracynow	19	23	19	18	20	21	23	20	24	23	19	30	20	24	20	23	26	24	25	26	26	28	23	25	29	25	23	27	24	27	31	28	23	27	25	25	24	26	4	5	22	26	23	17	7	22	7	9
16973333	theindynews	38	45	62	53	61	51	44	44	52	58	48	54	61	42	52	43	36	60	45	56	57	55	57	45	40	40	36	30	27	44	30	42	39	41	32	39	25	28	28	26	23	33	21	28	30	28	27	24
16998020	mrslrcooper	48	40	49	52	41	53	38	49	48	57	50	45	60	56	44	65	30	59	58	55	56	43	58	61	59	56	61	57	52	56	6	48	57	50	29	44	8	33	7	46	2	2	7	4	1	6	8	4
17062358	krishgm	161	149	140	152	144	144	134	130	142	140	129	121	118	117	113	113	112	118	111	107	110	99	95	104	97	74	73	77	67	64	60	72	67	61	74	68	71	58	63	57	54	48	34	44	40	52	43	33
17082556	heatherataylor	37	100	56	11	103	47	41	42	4	104	45	100	36	31	24	75	94	21	43	5	17	5	45	18	19	15	6	18	15	16	18	18	21	20	17	13	18	20	17	18	21	17	18	8	15	7	14	17
17481977	directgov	36	39	40	51	38	25	9	26	8	5	3	4	9	4	3	7	4	4	4	6	8	10	11	9	5	10	8	12	9	12	16	14	7	7	9	11	12	13	15	14	14	16	14	14	12	17	4	3
17543957	citizentube	16	24	25	14	17	15	18	18	19	16	24	17	19	22	23	20	21	22	26	22	23	22	17	19	23	18	15	20	22	22	20	15	24	24	10	23	13	16	8	22	8	15	20	12	6	4	9	10
17624109	benparfitt	12	6	14	10	118	12	4	4	6	13	6	15	6	7	17	13	5	2	12	12	2	3	8	6	16	13	5	17	14	8	11	7	2	16	15	2	3	1	1	3	0	3	3	1	0	0	0	0
17652946	tabascokid	22	25	17	17	22	28	22	15	25	24	9	11	31	18	13	99	14	7	5	13	12	19	18	17	11	7	10	13	11	23	9	15	16	12	10	19	13	10	18	16	8	15	15	12	14	11	9	10
17705334	beatbullying	15	9	12	149	166	25	9	26	8	5	3	4	9	4	3	7	4	4	4	6	8	10	11	9	5	10	8	12	9	12	16	14	7	7	9	11	12	13	15	14	14	16	14	14	12	17	4	3
17782617	volumefour	157	46	43	55	44	163	156	168	168	54	154	55	6	141	55	60	5	2	38	42	2	3	56	73	16	52	47	77	8	64	11	7	53	32	28	10	36	1	6	43	53	8	34	1	40	12	0	33
17790603	davidmkeen	69	31	22	34	32	37	37	30	39	32	72	37	33	43	39	35	37	39	32	38	29	38	34	40	43	42	28	33	33	36	39	32	33	37	37	30	33	39	43	28	38	30	24	27	39	30	19	20
17843373	akalamusic	47	34	67	61	57	24	72	48	68	87	61	59	72	73	42	38	41	40	36	41	30	31	31	37	32	34	27	36	39	37	40	37	30	36	20	20	37	22	41	34	37	38	36	21	22	20	21	18
17850798	_richardhall	38	45	121	53	101	51	44	44	87	95	48	54	61	42	52	43	36	60	45	56	57	55	57	45	40	40	36	30	27	44	30	42	39	41	32	39	25	28	28	26	23	33	21	28	30	28	27	24
17850998	mrbry	52	57	48	56	36	43	58	43	56	43	54	48	59	50	33	64	59	54	27	60	60	46	51	33	36	31	52	41	50	50	57	21	37	45	34	12	38	52	13	47	32	12	39	16	28	16	24	14
17910502	thomasrhart	13	3	3	13	12	11	11	11	11	8	11	7	12	12	12	11	16	14	14	14	14	15	14	16	18	16	17	16	13	17	14	19	15	13	16	17	10	12	4	5	12	13	9	17	7	15	7	9
17939037	profbriancox	130	128	127	124	122	143	148	96	94	96	95	91	44	86	86	58	89	100	89	54	82	45	26	35	31	86	19	34	38	20	25	30	22	17	8	21	20	15	16	6	11	1	1	2	3	3	1	1
17949156	jonathanhaynes	198	115	112	117	111	66	120	109	80	68	89	92	95	89	31	76	76	68	71	71	72	70	59	62	60	57	39	22	26	38	35	36	29	29	23	42	17	25	21	20	13	14	11	15	13	13	13	13
17993848	rosschainey	99	99	92	104	95	97	100	102	72	78	81	75	77	72	76	83	78	74	74	73	71	74	72	60	63	55	60	68	59	65	51	57	61	56	61	59	53	46	51	55	51	44	45	38	46	39	37	40
18020612	davidlammy	110	112	108	88	94	92	119	120	46	66	109	62	101	102	36	40	69	55	69	94	93	23	65	76	83	20	22	76	78	76	72	65	70	1	36	18	16	19	20	7	15	4	6	18	5	14	5	15
18029775	joshhalliday	193	196	187	188	184	164	177	154	164	154	73	140	147	118	140	76	131	68	71	71	72	70	59	62	60	57	39	35	35	38	35	36	29	29	23	42	17	25	21	20	13	14	11	15	27	13	13	13
18034590	weavermiles	1	0	0	0	1	0	0	1	1	1	1	1	1	1	1	1	1	1	0	2	1	1	3	2	3	3	2	2	3	4	4	3	5	3	5	7	4	6	5	8	5	9	10	10	8	10	4	3
18104918	chillyourbeans	3	36	4	9	52	30	54	56	45	46	36	40	64	58	59	68	60	11	53	35	46	9	6	3	47	4	41	5	6	6	28	4	12	5	6	5	49	33	6	11	10	10	1	13	11	8	10	11
18134929	wmpolice	1	0	0	0	1	0	0	1	1	1	1	1	1	1	1	1	1	1	0	2	1	1	3	2	3	3	2	2	3	4	4	3	5	3	5	7	4	6	5	8	5	9	10	10	8	10	4	3
18199849	plasmatron	20	16	16	16	16	19	5	13	13	18	21	23	21	3	2	12	7	13	15	37	5	17	5	4	13	8	25	7	20	7	8	11	10	10	4	6	5	24	12	10	2	2	0	11	10	2	3	4
18297114	tvrav	129	132	128	125	126	120	118	145	125	112	110	110	103	98	101	106	99	98	96	90	97	91	88	90	96	52	89	89	82	55	79	47	74	58	66	63	57	32	58	43	48	55	34	24	40	38	41	33
18309277	bubzbeauty	16	24	25	14	17	15	18	18	19	16	24	17	19	22	23	20	21	22	26	22	23	22	17	19	23	18	15	20	22	22	20	70	24	24	59	23	47	16	8	22	8	42	20	12	6	4	9	42
18378044	josiensor	115	117	189	74	97	83	94	116	71	81	90	46	46	45	46	48	46	52	49	46	47	51	50	48	42	41	32	40	42	45	44	44	36	35	41	40	25	31	32	32	29	34	32	34	31	26	25	21
18424289	ajelive	46	53	47	50	55	54	57	58	42	41	42	49	45	46	45	47	50	41	42	45	41	44	44	43	41	45	40	43	40	47	46	43	15	43	16	17	10	12	35	5	12	13	9	17	7	15	7	9
18502766	catherine_mayer	50	55	51	59	53	58	55	59	55	60	57	58	67	59	60	50	63	62	61	59	59	52	42	78	53	71	59	44	41	40	58	60	31	38	35	34	35	37	29	30	39	28	40	26	25	11	26	25
18525497	glynmoody	55	70	57	78	64	65	51	64	93	56	98	82	94	55	74	82	58	81	34	72	54	72	53	46	58	50	46	33	51	70	26	56	41	55	55	50	56	51	36	41	49	39	37	8	26	7	28	34
18532574	edjames1	1	0	0	0	1	0	0	1	1	1	1	1	1	1	1	1	1	1	0	2	1	1	3	2	3	3	2	2	3	4	4	3	5	3	5	7	4	6	5	8	5	9	10	10	8	10	4	3
18557055	claireashforth	116	104	21	33	27	23	25	83	30	28	29	33	51	49	21	28	42	32	24	83	44	78	49	32	35	23	33	31	28	26	36	27	26	22	30	22	21	49	47	15	31	19	17	37	20	19	16	15
18593736	astriddare	160	3	3	151	157	11	158	171	11	8	11	7	12	12	12	11	16	14	14	14	14	15	14	16	18	16	17	16	13	17	14	19	82	13	78	74	10	12	4	5	12	13	9	6	7	15	7	5
18606767	davidmacdougall	140	141	136	139	165	85	82	86	76	65	76	61	96	94	94	96	77	104	101	78	98	67	74	82	46	60	48	65	47	59	48	38	35	48	27	27	41	42	33	27	40	40	26	36	36	35	31	29
18625669	calvinharris	66	62	66	72	70	74	71	74	67	31	71	38	35	71	38	34	35	42	22	1	13	4	41	10	27	12	3	24	4	24	5	31	11	9	4	9	5	7	7	9	6	7	0	4	1	2	3	8
18665800	life	22	25	17	17	22	28	22	15	25	24	9	11	31	18	13	50	14	7	5	13	12	52	42	17	11	7	10	44	41	40	9	15	31	38	35	34	35	10	29	30	39	28	15	26	25	11	26	25
18676177	jamieoliver	81	85	80	90	84	88	66	66	81	70	64	64	73	65	65	55	67	67	70	65	67	59	55	63	46	63	48	58	47	61	48	38	35	48	27	27	41	42	33	27	6	40	26	36	36	35	31	29
18713254	simonpegg	71	72	46	54	69	56	50	39	51	40	35	39	32	44	32	29	39	33	33	48	45	29	32	26	44	39	34	28	30	28	34	33	28	17	8	29	32	15	16	6	11	1	1	2	3	3	1	1
18720595	serafinowicz	139	131	135	134	125	119	127	119	128	31	118	119	35	114	38	34	35	42	99	101	103	45	41	87	31	33	19	24	38	20	25	30	22	17	8	21	20	15	16	6	7	1	1	2	3	3	1	1
18725587	tomhouser	15	49	32	57	54	34	24	16	15	33	20	29	34	32	37	18	23	48	40	18	21	42	37	28	24	17	20	19	18	18	21	24	14	18	24	6	22	23	22	6	18	20	13	19	18	23	18	16
18735898	big_picture	22	25	17	17	22	28	22	15	25	24	9	11	31	18	13	17	14	7	5	13	12	21	18	17	11	7	10	13	11	23	9	15	16	12	10	19	13	10	18	16	8	15	15	12	14	11	9	10
18741116	mattcooke_uk	65	69	65	71	60	75	49	62	66	77	53	60	76	70	57	80	53	71	57	70	55	61	70	69	57	51	58	56	56	52	55	49	51	54	40	48	46	50	39	45	44	43	41	42	45	37	38	36
18764841	richardpbacon	114	116	113	91	113	89	108	88	82	113	95	84	89	120	85	101	89	100	86	112	77	80	80	36	75	86	13	21	38	21	15	23	13	19	18	14	11	18	11	13	7	1	1	2	3	3	1	1
18771385	sohailanjum	95	96	95	100	96	99	92	99	96	98	100	93	78	90	49	57	61	61	60	57	58	62	46	54	56	53	62	49	13	1	14	12	49	13	12	46	48	9	4	5	16	5	9	21	7	12	7	18
18839790	petersbeaumont	133	122	130	121	93	123	123	105	87	95	74	47	110	36	31	67	34	29	31	36	36	73	36	41	28	27	30	22	26	31	38	35	32	28	33	26	28	29	26	29	30	25	23	23	13	22	13	23
18949349	sophyridge	128	147	139	128	104	118	77	118	105	44	105	90	25	33	63	31	52	70	35	69	83	66	62	75	38	70	45	39	45	51	43	54	50	22	48	51	21	49	47	15	36	19	17	37	20	25	16	32
18953259	schofe	11	13	15	4	4	5	39	40	38	6	34	9	15	20	30	16	13	16	22	16	13	13	15	10	10	12	9	10	10	11	6	9	11	9	19	9	8	11	7	9	6	7	7	4	1	6	8	8
18979962	tinchystryder	66	62	66	72	70	74	71	74	67	3	71	2	3	71	4	34	6	6	6	1	3	4	7	7	9	9	3	9	4	9	5	10	9	8	4	8	5	7	9	1	2	7	0	4	1	2	3	4
18980276	timminchin	90	30	45	49	49	52	47	54	50	55	33	56	43	35	56	46	24	36	56	31	38	36	28	36	26	14	13	21	19	21	15	23	13	19	18	14	11	18	11	13	7	1	1	2	3	3	1	1
19062754	andrewbloch	77	81	91	98	91	96	81	82	92	109	97	104	120	79	82	87	105	99	105	84	102	89	104	97	27	83	84	78	49	24	71	31	47	46	47	28	20	38	42	44	18	7	13	3	24	25	0	16
19063323	nmemagazine	20	16	16	16	16	19	5	13	13	18	21	23	21	3	2	12	7	13	15	1	5	17	5	4	13	8	3	7	20	7	8	11	10	10	4	6	5	7	12	10	2	2	0	11	10	2	3	4
19111027	copwatcher	0	1	1	1	0	1	1	0	0	0	0	0	0	0	0	0	0	0	1	0	0	0	2	0	1	0	0	0	0	0	0	0	0	0	0	0	0	0	0	0	1	0	2	0	2	1	2	2
19115828	belfastjj	2	5	5	3	3	2	6	5	7	2	12	5	29	6	6	3	2	3	10	3	4	6	0	5	4	6	5	4	8	1	3	12	2	6	12	10	3	9	1	3	16	8	3	1	9	12	12	6
19120191	garethemery	88	36	64	69	67	70	70	56	45	74	68	68	64	67	68	68	72	51	53	67	69	47	67	71	61	4	70	66	4	24	50	31	38	49	57	58	5	7	49	21	35	7	25	19	33	2	3	35
19129073	jasonbradbury	89	93	76	86	118	56	50	39	51	40	35	39	6	44	32	29	39	33	33	48	45	29	32	26	44	39	34	28	30	28	34	33	28	16	8	29	32	15	1	6	11	3	1	2	0	0	1	1
19152541	misterwallace	45	30	45	49	49	52	47	54	50	55	33	56	43	35	56	46	24	36	56	31	38	36	28	36	26	14	13	21	19	21	15	23	13	19	18	14	11	18	11	13	7	1	1	2	3	3	1	1
19198587	blueyrobinson	42	2	2	2	2	3	2	3	2	3	4	2	3	5	4	2	6	6	6	1	3	4	7	7	9	9	3	9	7	9	5	10	9	8	4	8	5	7	9	1	2	2	0	4	1	2	3	4
19225509	kat_braybrooke	17	14	13	19	15	18	15	17	17	17	16	25	27	30	19	26	22	25	11	23	27	27	20	22	8	22	18	14	21	19	19	20	18	21	22	33	16	2	27	25	15	4	6	5	5	7	5	7
19287786	ldnfashion	30	22	31	23	30	41	34	33	33	69	27	31	40	23	34	22	31	19	11	33	34	12	12	14	8	37	7	8	12	10	10	26	4	4	3	3	3	2	1	3	20	4	3	5	5	9	12	7
19311894	gabrielmilland	197	103	82	119	173	175	68	68	63	52	65	66	63	54	66	78	56	57	54	52	52	60	47	47	39	38	49	46	36	43	42	40	40	30	39	36	42	36	31	38	30	31	30	30	37	27	19	20
19335378	johnprescott	124	110	102	127	123	112	117	111	110	108	117	107	105	105	87	44	85	79	83	66	68	81	66	68	76	61	67	72	69	14	53	16	8	65	13	15	14	14	19	17	17	18	19	9	16	18	15	12
19341180	rue89	35	33	36	37	34	40	29	23	34	27	25	41	24	19	28	27	25	21	19	25	17	26	21	18	19	15	21	18	15	16	18	18	21	20	17	13	18	20	17	18	21	17	18	8	15	7	14	17
19344416	ollierussian	33	13	15	4	4	5	5	13	13	6	14	18	17	3	2	12	13	13	15	37	5	12	5	4	13	8	25	7	4	7	8	11	10	10	19	6	8	24	12	10	20	2	0	11	10	2	3	4
19346439	louisemensch	94	63	70	75	66	79	97	76	62	72	75	80	63	54	72	59	75	58	48	43	53	63	84	47	20	64	38	48	63	43	49	52	45	30	39	41	42	40	31	33	42	31	30	30	34	27	19	20
19364382	tobyharnden	129	132	128	125	126	120	118	45	125	112	110	110	103	98	101	106	99	98	96	90	97	91	88	90	42	41	32	40	42	45	44	44	74	35	41	40	42	32	32	32	29	34	32	24	31	26	25	21
19391676	mrmatthewtaylor	132	98	78	89	121	94	96	65	108	106	89	47	58	36	31	53	34	29	31	36	36	57	36	41	28	27	30	22	26	31	38	35	32	28	33	26	28	29	26	29	13	14	11	15	13	13	13	13
19392099	rosiecosy	56	61	41	44	37	48	45	50	49	50	55	34	28	53	51	36	32	28	24	32	31	33	54	32	35	23	33	31	28	26	36	27	26	22	30	18	21	19	20	15	15	19	17	18	20	14	16	15
19405774	professorgreen	7	2	2	2	2	3	2	12	2	3	4	2	3	5	4	2	6	6	6	1	3	4	7	7	9	9	3	9	4	9	5	10	9	8	4	8	5	7	9	1	2	2	0	4	1	2	3	4
19409079	alanfisher	46	53	47	50	55	54	57	58	42	41	42	49	45	46	45	47	50	41	42	45	41	44	44	43	41	45	40	43	40	47	46	43	15	43	16	17	10	12	35	5	12	13	9	17	7	15	7	9
19448077	thatsoph	53	59	69	113	65	60	43	71	107	88	121	9	75	97	122	16	13	90	76	76	0	13	63	0	70	0	72	14	0	0	0	0	0	0	19	0	0	0	0	0	1	0	2	0	2	1	2	2
19449961	guerillaphoto	64	68	96	70	82	76	36	97	123	67	14	44	38	3	122	104	106	37	67	76	0	118	5	0	70	0	72	7	53	0	0	0	0	0	0	0	0	0	0	11	1	0	2	0	2	1	2	2
19483130	taz699572	69	31	22	34	32	37	37	30	39	32	96	37	33	43	39	35	37	39	32	38	29	38	34	40	43	42	28	33	33	36	39	32	33	37	37	30	33	39	43	28	38	30	24	27	39	30	19	20
19499640	giraffetweet	29	41	37	42	40	27	28	38	28	49	49	52	4	31	53	54	66	66	51	51	49	54	0	53	55	6	54	52	15	16	18	8	52	57	52	13	18	9	1	18	21	17	18	20	15	7	14	17
19526770	kevinbakhurst	185	69	175	166	60	169	168	169	162	157	115	147	76	143	138	80	133	71	126	121	126	117	101	89	103	51	58	53	56	55	53	49	51	66	40	48	46	32	39	45	44	43	41	24	45	37	38	36
19530134	evanhd	172	165	169	162	156	152	147	152	148	143	140	129	129	135	128	120	119	94	120	113	116	109	103	102	65	69	64	64	61	63	61	59	59	66	53	54	51	54	48	49	52	41	38	39	41	42	35	15
19530289	pennyred	117	123	122	123	119	114	146	95	118	94	112	88	90	87	105	95	57	87	97	53	78	50	48	56	48	54	0	0	0	0	54	0	0	0	0	0	0	0	0	0	1	0	2	0	2	1	2	2
19533166	helloimgary	37	10	34	26	127	29	13	27	4	12	17	22	14	10	26	4	9	15	16	5	15	5	24	13	2	30	6	6	5	5	13	8	17	11	11	2	15	1	14	31	27	3	31	20	21	32	36	12
19552392	shizzio	62	17	23	96	28	22	20	21	44	21	22	50	42	25	43	39	45	23	44	44	35	37	35	38	45	49	51	45	46	9	5	10	9	8	20	8	27	22	9	1	25	24	0	21	1	20	21	18
19562228	rustyrockets	45	30	45	49	49	52	47	54	50	55	33	56	43	35	56	46	24	36	56	31	38	36	28	36	26	14	13	21	19	21	15	23	13	19	18	14	11	18	11	13	7	1	1	2	3	3	1	1
19583545	lfc	41	6	61	31	29	13	4	4	6	22	6	12	8	7	16	15	5	2	12	12	18	2	1	1	0	1	1	1	1	2	1	1	1	1	2	4	1	5	2	2	0	6	4	3	0	0	0	0
19588385	indiaknight	146	171	147	185	145	162	162	160	139	127	153	148	111	106	102	116	68	105	107	122	122	101	78	108	79	56	87	57	52	56	85	48	57	50	11	44	30	17	7	46	59	32	44	46	51	33	8	37
19596996	tarahwelsh	126	87	90	84	90	117	116	87	78	93	84	85	93	80	41	37	88	34	21	29	20	77	25	27	22	28	26	25	23	29	27	17	20	26	26	22	23	27	23	19	26	29	22	25	17	19	17	22
19621110	good	22	25	17	17	22	28	22	15	25	24	9	11	16	18	13	17	14	7	5	13	12	21	18	17	11	7	10	13	11	23	9	15	16	12	10	19	13	10	18	16	8	15	15	12	14	11	9	10
19644592	campbellclaret	125	113	109	97	89	108	77	84	79	44	70	90	25	33	63	31	52	70	35	69	83	66	62	75	38	70	45	39	45	51	43	54	50	22	48	51	21	49	47	15	36	19	17	37	20	25	16	32
19663660	bobbyfriction	62	17	23	96	28	22	20	21	44	21	22	50	42	25	43	39	45	23	44	44	35	37	35	38	45	49	51	45	46	25	29	25	27	31	20	20	27	22	44	40	25	24	28	21	22	20	21	18
19669334	tonydortie	89	93	76	86	11	14	14	14	14	14	13	8	7	8	9	8	3	8	2	4	10	2	1	1	0	1	1	1	1	2	1	1	1	1	2	4	1	5	2	2	0	6	4	3	0	0	0	0
19701552	laurajgraham	25	20	20	22	19	32	19	32	20	19	32	32	26	21	24	4	27	15	21	5	20	19	25	27	22	28	26	25	23	29	27	17	20	26	26	22	23	27	23	19	26	29	22	25	17	19	17	22
19701628	bbc	169	175	168	160	167	149	145	150	141	145	144	132	128	129	126	126	122	122	118	50	48	87	52	52	69	44	42	42	43	46	45	45	43	44	43	43	45	41	46	36	34	36	33	32	32	31	30	27
19709510	telepolitics	67	73	68	76	71	77	73	75	69	79	77	46	46	45	46	48	46	52	49	46	47	51	50	48	42	41	32	40	42	45	44	44	36	35	41	40	44	31	32	32	29	34	32	34	31	26	25	21
19728272	vulavox	7	2	2	2	2	3	2	12	2	3	4	2	3	5	4	2	6	6	6	1	3	4	7	7	9	9	3	9	4	9	5	10	9	8	4	8	5	7	9	1	2	2	0	4	1	2	3	4
19735138	kieranshalloo	64	68	96	39	82	76	78	97	123	47	14	18	17	144	42	42	54	37	36	41	124	112	5	4	61	65	27	7	53	7	8	33	13	10	31	14	29	24	11	6	11	2	1	2	3	8	1	1
19766282	diceproductions	26	15	24	25	18	20	21	29	21	48	23	20	30	51	15	52	19	31	41	15	39	16	40	23	26	14	13	21	19	21	23	13	13	19	18	14	11	18	11	13	7	1	1	2	3	3	1	1
19766359	kicfm	4	4	6	5	5	8	8	8	10	10	8	6	11	11	14	5	11	10	13	10	9	11	4	15	17	11	12	15	16	14	7	16	8	15	13	15	14	14	19	17	17	18	19	9	16	18	15	12
19767193	edyong209	121	140	118	95	133	103	87	91	86	139	80	136	82	84	75	90	91	69	78	53	88	71	48	56	67	54	56	67	55	54	54	58	56	40	55	38	31	44	34	54	47	23	37	31	27	24	28	34
19781827	keithmahon	20	16	16	16	16	19	5	13	13	18	21	23	21	3	2	12	7	13	15	1	5	17	5	4	13	8	3	7	20	7	8	11	10	10	4	6	5	7	12	10	2	2	0	11	10	2	3	4
19790215	meekeey	69	31	22	34	32	37	37	30	39	32	72	37	33	43	39	35	37	39	32	38	29	38	34	40	43	42	28	33	33	36	39	32	33	37	37	30	33	39	43	28	38	30	24	27	39	30	19	20
19804336	thereal_nicola	20	16	16	16	16	19	5	13	13	18	21	23	21	3	2	12	7	13	15	1	5	17	5	4	13	8	3	7	20	7	8	11	10	10	4	6	5	7	12	10	2	2	0	11	10	2	3	4
19910285	jonny_hallam	93	125	88	74	98	115	84	114	114	81	56	77	79	103	99	69	47	53	59	95	24	14	27	39	15	2	4	59	2	71	2	2	3	2	1	1	58	4	30	58	3	25	5	23	4	5	6	23
19912781	remroum	8	7	10	7	8	7	10	6	9	9	7	10	10	14	8	6	8	9	7	9	6	8	10	12	14	2	4	3	2	3	2	2	3	2	1	1	2	4	3	4	3	5	5	6	4	5	6	5
19928515	meowcake	18	9	12	20	127	17	13	7	4	12	17	22	14	10	26	4	9	15	16	5	15	5	24	13	2	30	6	6	5	5	16	8	17	25	9	11	12	13	14	14	14	16	14	14	21	17	22	3
19929890	bdutt	70	42	50	63	99	101	101	103	103	100	104	94	80	82	93	81	92	75	62	58	62	56	60	66	37	35	53	51	34	39	41	39	34	39	42	35	34	35	38	35	33	35	35	29	35	29	29	31
19937926	fitwatcher	0	1	1	1	0	1	1	0	0	0	0	0	0	0	0	0	0	0	1	0	0	0	2	0	1	0	0	0	0	0	0	0	0	0	0	0	0	0	0	0	1	0	2	0	2	1	2	2
19945539	forgetcape	7	2	93	70	2	3	36	12	2	67	14	44	38	3	2	2	6	6	15	1	5	4	4	4	13	8	3	9	4	9	7	10	10	8	4	8	5	7	12	10	17	2	0	11	10	2	3	4
19968074	kayaburgess	115	117	93	70	97	83	36	116	71	67	90	44	38	101	104	43	36	43	45	82	101	86	76	64	40	40	44	30	27	44	30	42	39	41	32	39	25	28	28	26	23	33	21	28	30	28	27	24
19976079	thethirdestate	0	1	1	1	0	1	1	0	0	0	0	0	0	0	0	0	0	0	1	0	0	0	2	0	1	0	0	0	0	0	0	0	0	0	0	0	0	0	0	0	1	0	2	0	2	1	2	2
19980401	charliecw	28	28	29	28	26	13	31	25	29	34	31	12	8	15	16	15	28	26	37	34	18	40	1	1	0	1	1	1	1	2	1	1	1	1	2	4	1	5	2	2	0	6	4	3	0	0	0	0
19985861	capitalr	5	26	7	8	6	10	12	9	12	11	10	14	13	28	11	30	43	17	18	19	16	18	13	34	2	21	6	6	5	5	13	26	7	11	14	2	43	1	14	21	35	3	25	1	0	9	34	0
20041617	manenglish	2	5	13	19	15	2	15	17	17	17	16	5	4	6	19	26	2	3	11	3	27	27	0	22	8	22	18	14	21	19	19	20	18	21	22	33	16	2	27	25	16	4	3	5	9	12	12	7
20043797	comedyfish	26	15	24	25	18	20	21	29	21	39	23	20	30	16	15	19	19	31	41	15	39	16	40	23	21	19	37	38	37	42	23	13	13	19	11	14	30	17	11	13	7	1	1	2	3	3	1	1
20071095	lisanorfolk	31	41	37	30	42	50	28	51	28	49	49	31	4	31	53	54	31	5	51	51	49	54	0	53	55	6	54	52	77	13	28	7	52	14	52	5	47	45	1	61	60	42	12	20	24	8	9	10
20088745	adamgabbatt	167	98	158	89	47	93	96	65	97	99	102	69	58	60	69	53	70	29	31	30	33	57	38	50	28	27	39	22	26	38	35	36	29	29	23	26	17	25	21	20	13	14	11	15	13	13	13	13
20137739	kiramadeira	124	164	102	127	123	81	117	77	110	108	117	78	25	33	87	44	85	79	35	66	68	66	66	68	38	61	67	39	45	51	43	54	50	22	48	18	21	19	20	15	36	19	17	18	20	25	16	15
20151420	jamieunderhill	40	48	89	32	45	72	33	53	64	76	67	73	56	40	54	61	15	30	20	24	43	48	39	21	50	48	16	32	17	15	33	41	19	23	38	12	19	43	13	12	19	12	16	16	11	16	17	14
20169712	officialkojo	7	2	2	2	2	3	2	12	2	3	4	2	3	5	4	2	6	6	6	1	3	4	7	7	9	9	3	9	4	9	5	10	9	8	4	8	5	7	9	1	2	2	0	4	1	2	3	4
20171735	vhalsall	3	67	4	9	7	69	79	2	137	6	63	9	5	2	10	9	10	11	3	11	11	9	6	3	7	4	11	5	6	6	17	4	12	5	6	5	9	8	6	11	10	7	12	13	11	8	10	11
20189081	reema80	5	15	7	8	18	20	12	9	21	45	10	14	13	63	11	19	19	17	18	19	16	18	13	23	2	21	6	6	5	5	23	8	17	18	47	2	15	1	14	44	18	3	13	3	0	0	0	16
20204789	rufushound	45	30	45	49	49	52	47	54	50	55	33	56	43	35	56	46	24	36	56	31	38	36	28	36	26	14	13	21	19	21	15	23	13	19	18	14	11	18	11	13	7	1	1	2	3	3	1	1
20250199	will_hoe	9	11	9	15	14	16	17	10	18	15	15	13	18	17	18	21	15	20	20	20	22	20	16	21	20	26	16	23	17	15	22	22	19	23	14	12	19	21	13	12	19	12	16	16	19	16	20	14
20252085	mrdaveyd	19	23	19	18	20	21	23	20	24	23	19	30	20	24	20	23	26	24	25	26	26	28	23	25	29	25	23	27	24	27	31	28	23	27	25	25	24	26	4	5	22	26	23	0	7	22	7	9
20257921	shaunwhitelpool	24	6	61	10	29	12	4	4	6	13	6	15	6	7	17	13	5	2	12	12	2	3	8	6	16	13	5	17	14	8	11	7	2	16	15	2	3	1	1	3	0	3	3	1	0	0	0	0
20291015	mitchbenn	84	58	44	45	68	95	93	72	27	36	35	70	32	83	32	29	24	30	88	24	38	36	28	26	44	39	34	28	30	28	15	33	28	34	8	29	32	15	11	13	7	1	1	2	3	3	1	1
20356313	nickdebois	123	124	125	107	155	142	95	115	70	83	75	80	107	54	22	59	75	58	48	43	53	63	84	47	20	24	38	48	63	43	56	52	45	30	39	31	40	47	31	42	28	22	30	30	29	21	23	19
20362041	jamesjwalsh	63	71	59	43	50	36	27	31	32	25	18	24	22	26	27	25	20	27	23	28	28	25	29	31	30	32	29	26	29	30	24	29	25	25	21	24	26	11	25	24	24	27	7	22	23	6	22	8
20369271	phoeberoberts	41	6	61	31	29	13	4	4	6	22	6	12	8	7	16	13	5	2	12	12	2	3	4	6	16	13	5	17	14	8	11	7	2	16	15	2	3	1	2	2	0	3	3	1	0	0	0	0
20376113	skyruth	175	194	177	187	175	170	159	157	155	148	150	145	137	140	135	134	128	131	125	123	123	119	87	110	102	100	36	95	63	43	82	52	45	30	39	41	73	40	31	33	42	31	30	30	34	27	19	20
20377815	jakeokane	107	114	106	115	109	24	104	48	115	110	108	122	124	124	120	44	115	120	109	111	30	31	31	37	32	34	63	36	39	37	40	37	30	36	20	20	37	22	41	34	37	38	36	21	22	20	21	18
20402513	winstano	31	47	42	30	50	36	27	31	32	25	18	24	22	26	27	25	20	27	23	28	28	25	29	31	30	32	29	26	29	30	24	29	25	25	21	24	26	11	25	24	24	27	7	22	23	6	22	8
20511513	brmb	1	0	0	0	1	0	0	1	1	1	1	1	1	1	1	1	1	1	0	2	1	1	3	2	3	3	2	2	3	4	4	3	5	3	5	7	4	6	5	8	5	9	10	10	8	10	4	3
20515529	katybeale	17	14	13	19	15	18	15	17	17	17	16	25	27	30	19	26	22	25	11	23	27	27	20	22	8	22	18	14	21	19	19	20	18	21	22	33	16	2	27	25	15	4	6	5	5	14	5	7
20521025	anniecat84	34	32	35	35	19	38	40	41	35	19	37	43	47	21	41	37	38	34	21	29	20	19	25	27	22	28	26	25	23	29	27	17	20	26	26	22	23	27	23	19	26	29	22	25	17	19	17	22
20543416	bbcnewsnight	203	192	181	173	154	160	167	136	161	138	160	111	134	76	78	85	80	77	79	80	96	64	52	52	62	44	42	42	43	46	45	45	43	44	43	43	45	41	46	36	34	36	33	32	32	31	30	27
20548283	jane__bradley	126	87	90	84	90	104	116	87	78	93	84	85	93	80	58	97	88	91	66	98	115	77	99	86	89	75	75	84	66	32	47	41	4	28	3	45	28	29	26	29	23	14	21	15	13	1	13	24
20552288	lauraharmes	170	167	146	138	19	151	155	144	144	19	141	135	125	21	129	112	38	34	21	29	20	19	25	27	22	28	26	25	23	29	27	17	20	26	26	22	23	27	23	19	26	29	22	25	17	19	17	22
20588878	kevpeel	56	61	41	44	37	48	45	50	49	50	55	34	28	53	51	36	32	28	24	32	31	33	4	32	35	23	33	31	28	26	36	27	26	22	30	18	21	19	20	15	15	19	17	18	20	14	16	15
20594090	tayongtyn	42	60	2	2	2	4	2	3	2	3	4	2	3	5	4	2	6	6	6	1	3	4	7	7	9	9	3	9	7	9	5	10	9	8	4	8	5	7	9	1	2	11	0	7	1	2	3	4
20598899	old_holborn	9	11	9	15	14	16	17	10	18	15	15	13	18	17	18	21	15	20	20	20	22	20	16	21	20	26	16	23	17	15	22	22	19	23	14	12	19	21	13	12	19	12	16	16	19	16	20	14
20609319	mrseb	2	5	5	3	3	2	6	5	7	2	12	5	4	6	6	3	2	3	10	3	4	6	0	5	4	6	5	4	8	1	3	12	2	6	12	10	3	9	1	3	16	8	3	1	9	12	12	6
20675211	misselliemae	61	66	60	48	25	73	30	28	43	29	26	42	66	37	29	63	33	38	28	40	0	0	19	29	1	36	0	0	0	0	0	0	0	0	0	0	0	0	0	0	1	0	2	0	2	1	2	2
20699709	bbcquestiontime	147	163	157	146	138	107	114	107	112	125	111	128	127	96	115	119	114	116	115	92	113	107	90	93	95	92	86	83	81	78	49	78	77	69	37	18	33	19	20	33	42	31	24	18	34	27	19	20
20730558	dan_small	19	23	19	18	20	21	23	20	24	23	19	30	20	24	20	23	26	24	25	26	26	28	23	25	29	25	23	27	24	27	31	28	23	27	25	25	24	26	4	49	22	26	23	0	17	22	17	4
20741388	ilonacatherine	32	10	34	26	13	29	13	27	4	12	17	22	14	10	26	4	9	15	16	5	15	5	24	13	2	30	45	6	5	5	13	8	17	11	11	2	15	17	14	31	36	3	31	20	21	25	16	32
20764970	clarefallon	51	83	21	33	27	23	25	83	30	28	29	33	51	49	21	28	42	32	84	85	44	3	49	20	72	46	43	47	14	48	11	64	26	16	15	60	36	1	53	15	31	3	3	9	38	40	16	28
20770869	danoosha	75	89	84	81	59	95	93	69	27	36	85	74	111	106	102	91	68	44	50	81	86	82	73	65	79	78	57	54	57	53	59	55	66	53	54	55	59	30	37	39	46	32	29	9	43	34	32	30
20779110	yahooukeditor	82	127	22	85	79	69	37	30	90	32	63	37	33	43	39	94	37	39	32	38	29	38	34	40	43	42	28	33	33	36	39	32	33	37	37	30	33	39	43	28	38	30	24	27	39	30	19	20
20844189	davidallengreen	0	119	145	131	115	27	28	38	28	88	80	0	82	0	0	0	104	0	1	0	0	0	2	0	1	0	19	0	0	0	0	0	0	0	0	0	20	0	57	6	1	0	2	0	2	1	2	2
20853657	kirstyflove	11	13	15	4	4	5	39	40	38	6	34	9	15	20	30	16	13	16	22	16	13	13	15	10	10	12	9	10	10	11	6	9	11	9	19	9	8	11	7	9	6	7	7	4	1	6	8	8
20973388	lbc973	54	51	26	36	33	39	42	16	15	26	43	27	49	48	47	18	40	72	39	18	21	34	30	51	6	17	20	8	18	10	10	6	4	4	3	3	6	2	10	7	9	4	6	5	5	9	5	7
20980532	yesalexistall	25	20	20	22	23	31	19	19	20	37	30	32	26	29	35	32	27	35	29	3	37	30	0	30	33	5	31	4	31	1	3	5	6	6	7	28	7	3	40	23	4	8	8	7	9	4	11	6
20980592	unamullally	39	38	116	60	154	64	121	45	40	138	119	111	52	88	33	33	79	22	68	80	96	17	17	19	23	18	15	20	20	22	8	74	24	24	44	23	50	16	30	22	40	25	20	11	6	38	3	21
20986375	journodanny	106	119	156	131	115	116	113	30	70	105	80	113	82	43	39	35	104	39	32	38	29	38	34	40	43	42	28	79	33	36	39	32	46	42	37	49	20	39	57	28	23	30	21	27	39	30	19	24
20990301	ldn_rant	40	48	89	32	45	72	33	53	64	76	67	73	56	40	54	61	71	30	46	24	43	48	39	57	50	48	50	32	54	35	33	41	19	34	38	37	19	43	13	12	19	12	16	16	17	16	17	14
20992801	lucianaberger	58	46	43	55	44	107	114	107	112	54	111	55	6	96	55	60	5	2	24	92	2	3	90	32	35	23	33	31	28	26	36	27	26	22	30	18	36	19	20	15	53	19	17	18	20	27	16	15
21028004	garethaveyard	60	128	127	124	122	35	21	96	94	96	95	20	44	16	15	58	89	48	89	15	82	16	26	35	21	19	19	34	38	20	25	13	22	17	11	21	30	17	16	6	11	1	1	2	3	3	1	1
21039897	jakeyross	12	6	14	10	110	12	4	4	6	13	6	15	6	7	17	13	5	2	12	12	2	3	8	6	16	13	5	17	14	8	11	7	2	16	15	2	3	1	1	3	0	3	3	1	0	0	0	28
21053056	emmagkeller	120	126	119	122	80	93	111	143	140	97	136	69	80	138	130	81	70	75	62	58	62	56	60	66	37	35	87	55	34	39	41	39	34	39	42	35	34	35	38	35	33	35	35	29	35	29	29	31
21071198	wlmager	139	131	135	134	125	119	127	119	128	31	118	119	35	114	38	34	35	42	99	101	103	45	41	87	31	33	19	24	38	20	25	30	22	17	8	21	20	15	16	6	7	1	1	2	3	3	1	1
21077752	adamyosef	1	0	0	0	1	0	0	1	1	1	1	1	1	1	1	1	1	1	0	2	1	1	3	2	3	3	2	2	3	4	4	3	5	3	5	7	4	6	5	8	5	9	10	10	8	10	4	3
21184977	audioboo	150	60	179	80	180	43	144	43	85	43	54	48	85	91	33	64	59	54	27	100	92	46	51	33	5	31	52	41	68	50	69	21	68	45	63	67	61	62	55	48	32	11	39	35	28	46	24	14
21187708	katie_khan	32	72	34	54	69	56	50	39	51	40	35	39	32	16	15	29	39	33	33	15	45	29	32	26	21	19	34	28	30	28	34	13	28	17	11	29	32	17	16	6	11	1	1	2	3	3	1	1
21191567	natalietran	16	24	25	14	17	15	18	18	19	16	24	17	19	22	23	20	21	22	26	22	23	22	17	19	23	18	15	20	22	22	20	70	24	24	59	23	47	16	8	22	8	42	20	12	6	4	9	42
21208832	officialrandl	20	16	16	16	16	19	5	13	13	18	21	23	21	3	2	12	7	13	15	1	5	17	5	4	13	8	3	7	20	7	8	11	10	10	4	6	5	7	12	10	2	2	0	11	10	2	3	4
21212813	shopkeepers	66	62	66	72	70	74	71	74	67	31	71	18	35	71	38	34	35	42	36	1	5	17	41	4	27	8	3	24	4	24	5	31	10	10	31	6	29	24	12	10	20	7	0	11	10	2	3	4
21219827	shaymitch	6	67	17	17	10	4	22	15	137	24	5	11	2	18	7	96	14	5	5	8	7	7	9	8	12	7	10	13	11	23	9	5	35	14	7	16	7	10	33	16	40	11	8	7	6	11	11	6
21281389	ste_sully	76	36	99	69	52	30	54	56	45	46	36	40	64	58	59	68	60	51	53	49	46	47	63	3	47	4	41	5	68	6	28	4	68	5	6	5	9	8	55	48	32	52	12	35	28	46	24	37
21356261	bigboyler	82	95	81	99	92	67	67	67	65	71	52	91	44	86	86	94	55	56	72	54	51	45	26	35	31	33	19	34	49	20	25	30	22	17	8	21	20	15	16	6	11	1	1	2	3	3	1	1
21389282	hagenmark	131	121	126	118	116	113	128	127	111	111	116	89	17	107	103	71	7	89	98	35	84	87	5	58	69	58	55	70	58	57	17	4	54	10	8	5	49	3	37	39	41	2	29	1	3	34	1	30
21431482	omarmash	10	18	8	6	9	9	16	24	26	20	28	26	23	13	5	14	12	12	9	7	25	14	22	11	15	2	4	3	2	3	2	2	3	2	1	1	2	4	3	4	3	5	5	6	4	5	6	5
21474245	darey	87	84	94	93	87	86	85	94	89	89	99	83	88	52	84	42	86	37	55	33	76	24	79	24	54	77	24	74	25	66	65	66	65	63	65	8	63	8	9	1	20	21	8	35	49	4	3	39
21514100	khyberman	9	11	9	15	14	16	17	10	18	15	15	13	18	54	18	21	15	20	20	20	22	20	16	21	20	26	16	23	17	15	22	22	19	23	14	12	19	21	13	12	19	12	16	16	19	16	20	14
21522163	doglostuk	44	56	58	80	35	42	46	7	85	5	44	36	85	1	3	7	4	4	4	6	8	10	4	9	5	10	2	12	3	4	7	14	8	3	9	11	12	13	15	14	14	16	14	9	8	17	4	3
21576334	alokjha	120	126	119	122	80	93	87	91	86	97	80	69	82	84	69	90	70	69	78	30	88	71	48	50	67	27	56	67	55	38	35	36	29	29	23	38	17	25	21	20	13	14	11	15	13	13	13	13
21632185	daniellismore	48	40	49	52	41	53	38	49	48	57	50	45	60	56	44	65	20	59	58	55	56	25	58	61	59	56	61	57	52	56	24	48	57	50	21	44	8	33	7	46	2	2	7	22	23	6	8	4
21696855	coventry_police	1	0	0	0	1	0	0	1	1	1	1	1	1	1	1	1	1	1	0	2	1	1	3	2	3	3	2	2	3	4	4	3	5	3	5	7	4	6	5	8	5	9	10	10	8	10	4	3
21749564	colvinius	16	24	25	14	17	15	18	18	19	16	24	17	19	22	23	20	21	22	26	22	23	22	17	19	23	18	15	20	22	22	20	70	24	24	59	23	47	16	8	22	8	42	20	12	6	4	9	42
21751177	thewritertype	26	15	24	25	18	20	21	29	21	39	23	20	30	16	15	19	19	31	41	15	39	16	40	23	21	19	37	38	37	42	23	13	60	40	11	57	31	17	11	13	47	23	37	31	3	24	1	34
21754620	bbclondon949	59	64	63	23	62	46	34	70	23	83	27	19	57	34	22	22	17	18	17	21	19	12	12	14	6	24	7	8	12	10	10	6	4	4	3	3	6	2	10	7	9	4	6	5	5	9	5	7
21777530	lethalbizzle	7	2	2	2	2	3	2	12	2	3	4	2	3	5	4	2	6	6	6	1	3	4	7	7	9	9	3	9	4	9	5	10	9	8	4	8	5	7	9	1	2	2	0	4	1	2	3	4
21797072	tomfinn2	133	125	121	148	101	115	143	114	87	95	87	98	108	130	107	69	47	106	59	88	100	73	81	39	78	80	81	59	74	71	73	81	73	33	44	26	58	16	35	5	12	25	9	23	7	15	7	23
21854543	miguelmarquez	72	65	72	79	74	71	75	78	73	85	82	72	83	69	77	84	73	76	80	68	73	75	75	74	66	72	69	55	64	62	63	62	63	60	58	56	52	57	52	52	55	45	43	40	47	41	42	38
21857067	gmpolice	18	9	12	20	21	17	9	7	8	5	3	4	9	4	3	7	4	4	4	6	8	10	11	9	5	10	8	12	9	12	16	14	7	7	9	11	12	13	15	14	14	16	14	14	12	17	4	3
21910500	suttonnick	189	193	199	184	186	174	169	162	171	161	148	152	136	146	134	117	132	112	119	118	127	108	109	103	90	94	92	88	87	73	76	76	69	74	69	69	67	59	56	44	34	36	33	32	32	31	30	27
21927673	stephen_abbott	135	139	133	126	47	106	91	122	98	73	113	109	48	60	91	105	49	69	47	30	33	95	38	50	51	47	35	82	48	33	37	50	41	52	23	47	17	25	21	20	13	14	11	15	13	13	13	13
21948974	paulchowdhry	62	58	44	45	68	22	20	21	27	21	22	65	42	83	67	39	45	23	88	44	35	37	35	59	45	49	51	45	46	25	29	25	27	34	20	20	27	22	44	40	25	24	28	21	22	20	21	18
22021978	sunny_hundal	73	75	73	65	75	82	62	79	44	86	83	21	84	77	71	86	81	64	65	74	74	68	64	67	71	73	66	29	60	25	29	25	27	31	62	45	27	56	44	40	25	24	28	18	4	14	39	15
22060089	neilndown	12	6	14	10	118	12	4	4	6	13	6	15	6	7	17	13	5	2	12	12	2	3	8	6	16	13	5	17	14	8	11	7	2	16	15	2	3	1	1	3	0	3	3	1	0	0	0	0
22163503	bethemediauk	61	66	120	48	86	73	115	113	84	90	91	18	86	55	81	63	7	81	90	72	80	72	5	46	69	50	25	62	51	7	8	11	0	0	0	0	56	24	0	0	1	0	2	0	10	1	2	2
22170331	tomlongmate	156	14	13	113	15	18	15	17	17	17	16	29	75	127	19	26	23	115	76	23	27	27	20	22	8	79	71	14	21	19	21	20	18	49	22	33	16	23	27	25	18	20	13	19	18	23	18	16
22178358	orladoherty	32	10	34	26	13	29	13	27	4	12	17	22	14	10	26	4	9	15	16	5	15	5	24	13	2	30	6	6	5	5	13	8	17	11	11	2	15	17	14	31	27	3	31	20	21	32	1	12
22357726	blacflag	0	1	1	1	0	1	1	0	0	0	0	0	0	0	0	0	0	0	1	0	0	0	2	0	1	0	0	0	0	0	0	0	0	0	0	0	0	0	0	0	1	0	2	0	2	1	2	2
22460658	chrismasonbbc	123	124	125	107	78	116	95	115	70	105	132	113	107	126	123	98	118	110	114	105	114	110	102	101	94	74	73	79	67	64	60	72	67	61	51	31	21	58	57	57	54	48	17	44	29	21	43	19
22595388	bbctravelalert	88	88	64	94	67	70	70	90	83	74	68	68	92	67	68	93	72	86	87	67	69	34	67	71	61	65	70	66	72	34	50	26	38	49	57	58	43	34	49	21	35	37	25	19	33	9	34	35
22607656	yourcroydon	44	56	33	38	46	44	46	37	36	75	41	36	50	41	22	45	17	18	17	21	19	35	12	14	6	24	7	8	12	10	10	6	4	4	3	3	6	2	10	7	9	4	6	5	5	9	5	7
22613811	lexytopping	102	98	130	89	93	173	96	65	97	99	74	47	58	36	31	53	34	29	31	36	36	57	36	41	28	27	30	22	26	31	38	35	32	28	33	26	28	29	26	29	13	14	11	15	13	13	13	13
22646133	_rosiet	54	51	26	36	33	39	42	16	15	26	43	27	49	48	47	18	40	72	39	18	21	34	30	51	24	17	20	19	18	18	21	24	14	18	24	6	22	23	22	21	18	20	13	19	18	9	18	16
22672296	munkey_man1992	179	184	182	180	179	156	161	165	158	6	152	89	140	107	103	128	126	89	73	62	70	13	68	72	10	66	9	70	10	11	6	9	11	5	19	9	8	55	6	9	6	10	7	4	11	8	8	8
22685163	juicechambo	51	6	61	10	29	12	4	4	6	13	6	15	6	7	21	13	5	2	12	12	2	3	8	6	16	13	5	17	14	8	11	7	2	16	15	2	36	1	1	3	0	3	3	1	0	0	0	0
22692723	azizshalan	12	50	14	10	51	55	52	22	16	13	44	15	16	27	17	13	62	7	5	27	2	3	8	6	11	7	10	13	11	8	9	7	16	12	10	19	13	10	18	16	8	15	15	12	14	11	9	10
22694009	omgelvis	51	31	22	34	32	37	37	30	39	32	72	37	33	43	21	35	37	39	32	38	29	38	34	40	43	42	28	33	33	36	39	32	33	37	37	30	33	39	43	28	38	30	24	27	39	30	19	0
22757088	creature_dan	15	49	32	57	54	34	24	16	15	33	20	29	34	32	37	18	23	48	40	18	21	42	37	28	24	17	20	19	18	18	21	24	14	18	24	6	22	23	22	6	18	20	13	19	18	23	18	16
22812734	faisalislam	188	200	184	183	185	155	163	164	156	159	156	142	151	147	137	133	134	127	54	83	44	78	47	55	39	38	49	46	36	49	42	40	40	33	53	36	51	36	48	38	30	41	38	39	37	42	35	15
22825951	matt_itvnews	86	90	21	33	27	23	25	85	30	28	29	33	37	49	21	28	42	32	30	39	32	41	49	20	34	29	83	47	32	79	32	34	44	58	40	32	4	32	39	37	31	46	46	14	38	38	41	43
22885525	djsamyoung	87	84	94	93	87	86	85	94	89	89	99	83	88	52	84	42	86	37	55	33	76	24	79	24	54	77	24	74	25	66	65	66	65	63	65	8	63	8	9	1	20	21	4	35	49	2	3	0
22906929	timeoutlondon	30	22	31	23	30	41	34	33	33	69	27	19	40	23	34	22	17	19	11	23	34	12	12	14	8	37	7	8	12	10	10	26	4	4	3	3	6	2	10	7	20	4	6	5	5	9	5	7
22919206	londontonight	59	64	63	40	62	46	64	70	23	66	38	19	57	34	36	40	17	18	17	21	19	23	12	14	6	20	7	8	12	10	10	6	4	4	3	3	6	2	10	7	9	4	6	5	5	9	5	7
22984707	usayd	0	1	1	1	0	1	1	0	0	0	0	0	0	0	0	0	0	0	1	0	0	0	2	0	1	0	0	0	0	0	0	0	0	0	0	0	0	0	0	0	1	0	2	0	2	1	2	2
23055689	fieldproducer	159	162	141	150	140	130	135	141	131	135	130	123	126	125	114	99	113	114	106	108	111	100	100	83	87	95	78	90	83	75	75	79	44	71	70	71	65	65	60	64	31	46	46	23	38	40	45	23
23430190	aaronhussey	119	164	41	44	37	48	45	50	49	50	55	34	28	53	51	36	32	28	24	32	31	33	54	32	35	23	33	31	28	26	36	27	26	22	30	18	21	19	20	15	15	19	17	18	20	30	16	15
23460700	giovannafalcone	14	29	86	29	31	33	26	36	31	38	39	53	53	38	25	24	44	45	38	42	42	58	56	73	4	52	47	53	8	1	3	47	53	32	28	10	57	3	24	43	48	8	34	24	40	12	12	33
23464695	mattdavelewis	3	8	4	9	7	6	3	2	3	4	2	3	5	2	10	9	10	11	3	11	11	9	6	3	7	4	11	5	6	6	17	4	12	5	6	5	9	8	6	11	10	10	12	13	11	8	10	11
23581211	southwark_news	59	64	63	40	62	46	106	70	23	83	38	19	57	34	22	40	17	18	17	21	19	23	12	14	6	24	7	8	12	10	10	6	4	4	3	3	6	2	10	7	9	4	6	5	5	9	5	7
23667675	jonridge	56	61	41	44	37	48	45	50	49	50	55	34	28	53	51	36	32	28	24	32	31	33	54	32	35	23	33	31	28	26	36	27	26	22	30	18	21	19	20	15	15	19	17	18	20	14	16	15
23745072	dougsaunders	43	44	27	46	43	49	35	52	22	53	51	21	39	13	5	14	12	12	9	7	24	14	27	11	15	2	4	29	2	3	2	2	3	2	1	1	2	4	3	4	3	5	5	6	4	5	6	5
23751864	datastore	113	137	98	130	130	122	91	101	100	102	101	95	48	92	100	89	49	82	47	86	105	79	85	77	51	47	35	35	48	68	37	50	41	52	23	47	17	25	21	20	13	14	11	15	13	13	13	13
23859156	_m_i_a_	85	16	16	16	16	19	78	13	13	18	21	23	21	3	42	12	7	13	36	41	5	17	5	4	13	8	27	7	20	7	8	11	10	10	31	6	29	24	12	10	2	2	0	11	10	2	3	4
23932737	indywoodfilms	2	5	5	3	3	2	6	5	7	2	12	5	29	6	6	3	2	3	10	3	4	6	0	5	4	6	5	4	8	1	3	12	2	6	12	10	3	9	1	3	16	8	3	1	9	12	12	6
23937508	bbcradio4	143	138	138	81	132	128	130	69	119	123	120	74	116	91	111	71	82	44	50	89	84	84	83	58	77	58	55	54	58	57	59	63	54	53	51	55	60	30	37	39	41	32	29	1	43	34	32	30
24044209	bootsriley	19	23	19	18	20	21	23	20	24	23	19	30	20	24	20	23	26	24	25	26	26	28	23	25	29	25	23	27	24	27	31	28	23	27	25	25	24	26	4	5	22	26	23	0	7	22	7	9
24115508	lfbarfe	40	48	87	32	45	35	33	72	88	92	94	70	56	40	54	61	71	30	46	24	43	48	39	57	50	48	50	32	54	35	33	13	48	34	38	37	30	43	11	13	7	1	1	2	3	3	1	1
24236661	thewaffer	180	183	115	174	59	154	160	69	154	124	155	74	139	139	90	131	68	44	127	81	15	5	112	109	47	4	41	5	18	6	28	4	14	5	6	5	9	8	6	11	10	10	12	13	11	8	10	11
24265090	gsquare86	8	7	10	7	8	7	10	6	9	9	7	10	10	14	8	6	8	9	7	9	6	8	10	12	14	2	4	3	2	3	2	2	3	2	1	1	2	4	3	4	3	5	5	6	4	5	6	5
24358474	zefrog	117	123	122	123	119	114	90	93	118	91	112	87	90	85	105	92	57	84	97	53	81	50	48	56	48	54	56	73	71	54	54	69	56	40	46	38	64	30	34	59	46	49	48	22	26	24	28	43
24668720	oliverphelps	3	8	4	9	7	6	3	2	3	4	2	3	5	2	10	9	10	11	3	11	11	9	6	3	7	4	11	5	6	6	17	4	12	5	6	5	9	8	6	11	10	10	12	13	11	8	10	11
24670390	sherinet	46	53	47	50	55	54	57	58	42	41	42	49	45	46	45	47	50	41	42	45	41	44	44	43	41	45	40	43	40	47	46	43	15	43	16	17	10	12	35	5	12	13	9	17	7	15	7	9
24684384	pulsecardiff	14	67	9	85	79	69	79	10	90	15	63	13	18	17	25	24	15	20	27	20	22	20	16	33	36	31	16	23	17	15	22	22	37	23	34	12	38	21	13	12	19	12	16	16	19	6	20	14
24716740	trendeh	6	12	11	12	10	4	7	3	5	7	5	16	2	9	7	10	18	5	8	8	7	7	9	8	12	5	14	11	7	13	12	5	6	14	7	16	7	3	8	1	4	11	8	7	6	4	11	6
24807616	hitrecordjoe	31	47	42	30	42	50	7	51	5	7	5	31	2	9	7	10	31	5	8	8	7	7	9	8	12	5	14	11	7	13	12	5	6	14	7	16	7	3	8	1	4	11	8	7	6	4	11	29
25036511	latikambourke	171	158	159	129	112	111	125	121	126	122	126	117	113	112	108	100	87	88	85	87	85	85	42	81	74	81	15	44	41	40	20	61	31	38	35	34	35	16	29	30	50	28	20	41	25	29	29	25
25110374	unclerush	6	12	11	12	10	4	7	3	5	7	5	16	2	9	7	10	18	5	8	8	7	7	9	8	12	5	14	11	7	13	12	5	6	14	7	16	7	3	8	1	4	11	8	7	6	4	11	9
25139939	justimage	46	53	47	50	55	54	57	58	42	41	42	49	45	46	45	47	50	41	42	45	41	44	44	43	41	45	40	43	40	47	46	43	15	43	16	17	10	12	35	5	12	13	9	17	7	15	7	9
25287178	shib88	23	17	32	27	48	34	20	16	15	33	22	29	34	25	37	18	23	23	40	18	21	37	35	38	24	17	20	19	18	18	21	24	14	18	24	6	22	23	22	50	18	20	13	19	18	23	18	16
25347995	scatterkeir	40	48	87	32	45	35	33	72	88	92	94	70	56	40	54	61	71	30	46	24	43	48	39	57	50	48	50	32	54	35	33	41	48	34	38	37	19	43	13	12	19	12	16	16	3	3	1	1
25479777	coseyfannitutti	121	140	118	95	133	103	87	91	86	91	114	87	91	84	75	121	91	84	78	53	88	71	48	56	67	54	56	67	55	54	54	58	56	40	46	38	31	44	34	54	47	23	37	31	26	24	28	34
25508972	quantick	45	30	45	49	49	52	47	54	50	55	33	56	43	35	56	46	24	36	56	31	38	36	28	36	26	14	13	21	19	21	15	23	13	19	18	14	11	18	11	13	7	1	1	2	3	3	1	1
25510768	skynewsolympic	28	28	29	28	26	13	31	25	29	34	31	12	8	15	16	15	28	26	37	34	18	40	1	1	0	1	1	1	1	2	1	1	1	1	2	4	1	5	2	2	0	6	4	3	0	0	0	0
25752115	numptyj	11	77	74	4	4	5	88	92	74	6	93	9	15	78	88	16	13	85	73	62	70	13	68	72	10	66	9	10	10	11	6	9	11	9	19	9	20	55	7	9	6	7	7	4	1	6	8	8
25806585	crazygoose	27	27	28	24	24	26	32	35	37	30	40	35	41	39	40	41	29	49	81	47	79	24	82	24	73	76	24	69	25	69	64	68	47	46	64	53	62	38	42	23	56	21	49	3	24	44	44	45
25982423	matthewwells	120	126	119	122	80	93	111	98	95	97	73	69	95	89	69	76	70	68	71	71	72	70	59	62	60	57	39	35	35	38	35	36	29	29	23	42	17	25	21	20	13	14	11	15	27	13	13	13
26275704	stone_skynews	96	91	79	47	83	87	76	34	58	35	59	71	37	61	48	62	51	53	30	39	32	41	33	39	34	29	68	53	32	55	32	34	55	32	28	32	58	32	24	37	28	22	27	24	12	21	23	19
26313494	mrnickclark	38	45	62	53	61	51	44	44	52	58	48	54	61	42	52	43	36	60	45	56	57	55	57	45	40	40	36	30	27	44	30	42	39	41	32	39	25	28	28	26	23	33	21	28	30	28	27	24
26315568	juliangbell	109	109	105	40	117	92	64	112	46	66	38	62	106	34	36	40	69	55	69	17	40	23	65	76	22	20	22	8	12	10	10	17	4	4	3	22	23	2	23	7	26	4	6	18	5	14	5	7
26461381	mancitycouncil	4	4	6	5	5	8	8	8	10	10	8	6	11	11	14	5	11	10	13	10	9	11	4	15	17	11	12	15	16	14	7	16	8	15	13	15	14	14	19	17	17	18	19	9	16	18	15	12
26474665	crimestoppersuk	36	9	12	51	38	25	9	26	8	5	3	4	9	4	3	7	4	4	4	6	8	10	11	9	5	10	8	12	9	12	16	14	7	7	9	11	12	13	15	14	14	16	14	14	12	17	4	3
26477224	bbclondonnews	59	64	63	40	62	46	64	70	23	66	38	19	57	34	36	40	17	18	17	21	19	23	12	14	6	20	7	8	12	10	10	6	4	4	3	3	6	2	10	7	9	4	6	5	5	14	5	7
26507585	livechonews	58	46	43	55	44	12	69	4	6	54	6	55	6	7	55	60	5	2	12	12	2	3	8	20	16	13	5	17	14	8	11	7	2	16	15	2	36	1	1	3	53	3	3	1	0	0	0	28
26729931	rtve	162	166	161	92	153	98	140	137	143	136	134	127	130	123	124	118	120	117	112	110	117	106	105	100	92	96	90	91	86	83	80	82	80	75	75	72	72	67	64	66	62	56	55	48	44	51	48	47
26743580	livecholfc	58	46	43	55	44	12	69	4	6	54	6	55	6	7	55	60	5	2	12	12	2	3	8	20	16	13	5	17	14	8	11	7	2	16	15	2	36	1	1	3	53	3	3	1	0	0	0	28
26974830	nulskii	82	95	81	99	92	67	67	67	65	71	52	124	119	99	90	94	55	56	72	54	51	17	26	35	31	33	19	34	20	20	25	30	22	17	8	21	20	15	16	6	11	1	1	2	3	3	1	1
27212264	kathviner	186	189	190	182	183	177	172	175	157	147	159	122	124	124	120	105	115	120	109	111	128	95	36	50	28	27	30	22	26	38	35	36	29	29	23	26	17	25	21	20	13	14	11	15	13	13	13	13
27260086	justinbieber	6	12	11	12	10	4	7	3	5	7	5	16	2	9	7	10	18	5	8	8	7	7	9	8	12	5	14	11	7	13	12	5	6	14	7	16	7	3	8	1	4	11	8	7	6	4	11	6
27284203	jerometaylor	38	45	62	53	61	51	44	44	52	58	48	54	61	42	52	43	36	60	45	56	57	55	57	45	40	40	36	30	27	44	30	42	39	41	32	39	25	28	28	26	23	33	21	28	30	28	27	24
27509089	mozzatron	33	37	55	41	39	63	5	13	13	47	14	18	17	3	2	12	54	13	15	37	5	12	5	4	13	8	25	7	4	7	8	11	10	10	31	6	29	24	12	10	20	2	0	11	10	2	3	4
27520838	inglesi	93	125	88	74	98	115	84	114	114	81	56	77	79	103	99	69	47	106	59	95	24	92	27	39	78	80	81	59	74	71	73	81	73	33	1	1	58	4	30	58	3	25	5	23	4	33	6	23
27575764	gerard_mccarthy	14	29	86	29	31	33	26	36	31	38	39	53	53	38	25	24	44	45	38	42	42	58	56	73	4	52	47	53	8	1	3	47	53	32	28	10	57	3	24	43	48	8	34	24	40	12	12	33
27676108	paullewis	178	178	171	83	178	129	133	173	99	101	127	120	117	111	112	122	90	108	104	104	108	105	94	98	98	79	71	82	66	31	38	35	32	28	33	26	28	29	26	29	13	14	11	15	13	13	13	13
27682916	sandralaville	132	150	78	121	121	94	107	105	108	106	89	47	110	36	31	67	34	29	31	36	36	57	36	41	28	27	30	22	26	31	38	35	32	28	33	26	28	29	26	29	13	14	11	15	13	13	13	13
28068719	shaistaaziz	43	44	27	46	43	49	35	52	22	53	51	21	39	13	5	14	12	12	9	7	24	14	27	11	15	2	4	29	2	3	2	2	3	2	1	1	2	4	3	4	3	5	5	6	4	5	6	5
28105607	benquinn75	155	122	112	117	111	123	123	149	147	68	89	92	58	36	31	53	34	29	31	36	36	73	36	41	28	27	30	22	26	31	38	35	32	28	33	26	28	29	26	29	13	14	11	15	13	13	13	13
28165335	lupefiasco	6	12	11	12	10	4	7	3	5	7	5	16	2	9	7	10	18	5	8	8	7	7	9	8	12	5	14	11	7	13	12	5	6	14	7	16	7	3	8	1	4	11	8	7	6	4	11	9
28172574	merseypolice	18	9	12	20	21	17	9	7	8	5	3	4	9	4	3	7	4	4	4	6	8	10	11	9	5	10	8	12	9	12	16	14	7	7	9	11	12	13	15	14	14	16	14	14	12	17	4	3
28308082	alixfox	118	143	30	105	25	104	30	28	43	29	26	42	145	37	29	97	33	91	28	40	0	38	19	29	1	36	27	49	33	36	0	32	33	37	31	30	29	0	12	10	38	5	0	11	10	1	7	18
28376011	journodave	158	159	167	129	112	111	125	121	126	122	126	117	113	112	108	100	87	88	85	87	85	85	93	81	74	81	15	71	50	40	20	61	31	38	35	34	35	16	29	30	50	28	20	41	25	29	29	25
28423996	martinfricker	92	103	21	119	76	100	25	104	30	121	115	33	37	108	21	28	42	32	30	39	32	41	101	89	34	29	32	47	32	55	32	34	44	35	40	32	46	32	39	37	31	46	46	24	38	26	25	21
28637503	emmahopkins92	11	13	15	4	4	5	19	19	20	6	30	9	15	29	30	16	13	16	29	16	13	13	15	10	10	12	9	10	10	11	6	9	11	9	19	9	8	11	7	9	6	7	7	4	1	6	8	8
28656933	ayeshakazmi	13	3	3	13	12	11	11	11	11	8	11	7	12	12	12	11	16	14	14	14	14	15	14	16	18	16	17	16	13	17	14	19	15	13	16	17	10	12	4	5	12	13	9	17	7	15	7	9
28710980	mutlu82	23	17	23	27	48	22	20	21	91	21	22	146	146	25	43	130	130	23	44	120	35	37	35	38	93	90	20	63	80	41	21	24	62	18	45	52	39	23	22	50	18	20	13	19	18	23	18	16
29050881	lucymoylan	184	3	116	167	170	159	165	45	163	52	65	7	115	81	95	69	93	96	59	102	107	90	86	84	81	91	79	59	75	67	74	73	71	72	44	62	69	64	61	63	12	54	54	23	48	43	40	41
29979814	monaeltahawy	43	44	27	46	43	49	35	52	22	53	51	21	39	13	5	14	12	12	9	7	24	14	27	11	15	2	4	29	2	3	2	2	3	2	1	1	2	4	3	4	3	5	5	6	4	5	6	5
30108503	oldirtybarbie	95	96	95	100	96	99	92	99	96	98	100	93	78	90	49	57	61	61	60	57	58	62	46	54	56	53	62	49	13	1	14	12	49	13	12	46	48	9	4	5	16	5	9	1	7	12	7	6
30249246	dannyblahblah	30	22	31	23	30	41	34	33	33	69	27	19	40	23	34	22	17	19	11	33	34	12	37	28	8	37	7	19	17	15	21	26	14	18	34	3	22	23	22	12	20	20	13	5	18	9	18	16
30290018	ravwilding	11	77	74	4	4	5	88	92	74	6	93	9	15	78	88	16	13	85	73	62	70	13	68	72	10	66	9	10	10	11	6	9	11	9	19	9	8	55	7	9	6	7	7	4	1	6	8	8
30840386	tomskynews	86	90	85	47	21	17	69	7	58	63	69	71	37	68	64	62	4	4	4	39	32	41	33	20	5	10	8	12	9	12	56	14	7	7	9	31	40	13	15	14	28	22	27	14	12	21	23	19
31096135	nairamk	2	5	5	3	3	2	6	5	7	2	12	5	29	6	6	3	2	3	10	3	4	6	0	5	4	6	5	4	8	1	3	12	2	6	12	10	3	9	1	3	16	8	3	1	9	12	12	6
31098745	filkaler	98	92	100	77	73	81	99	77	101	27	25	78	81	19	28	27	25	73	19	25	61	26	21	18	19	15	21	18	15	16	18	18	21	20	17	13	18	20	17	18	21	17	18	8	15	7	14	17
31135856	petertatchell	117	123	122	123	119	114	90	93	118	91	112	87	90	85	105	92	57	84	97	53	81	50	48	56	48	54	56	73	71	54	54	69	56	40	46	38	64	30	34	59	46	49	48	22	26	24	28	43
31227546	thebadderman	32	72	34	54	69	56	50	39	51	40	35	39	32	16	15	29	39	33	33	15	45	29	32	26	21	19	34	28	30	28	34	13	28	12	11	29	32	17	9	6	11	2	1	2	1	11	1	4
31244333	jc_andrews	32	22	26	36	114	39	42	33	23	26	27	27	40	48	47	22	40	19	39	17	34	12	30	51	8	37	7	19	16	18	7	6	14	18	11	3	6	23	22	21	9	20	13	9	18	9	18	7
31767312	robertflorence	78	80	54	64	63	61	61	61	59	48	62	63	69	51	15	52	65	65	64	15	65	76	71	70	21	14	13	24	19	24	15	13	13	19	11	14	11	17	11	13	7	1	1	2	3	3	1	1
32144814	skynewts	86	90	160	144	142	133	142	142	122	63	69	115	112	68	64	109	84	101	94	91	104	41	33	20	22	46	43	71	23	48	56	17	20	47	50	31	40	27	45	19	28	22	27	33	17	21	23	19
32372694	wallaceme	9	11	9	15	14	16	17	10	18	15	15	13	63	54	18	21	75	58	48	43	22	20	16	47	20	26	38	48	63	43	22	52	45	30	39	41	19	40	31	33	42	31	30	30	34	27	19	20
32417875	timescrime	18	9	12	20	21	17	107	7	8	5	3	4	9	4	3	7	4	4	4	6	8	10	11	9	5	10	8	12	9	12	16	14	7	7	9	11	12	13	15	14	14	16	14	14	12	17	4	3
32526259	loveclapham	30	22	31	23	30	41	34	33	33	69	27	19	40	23	34	22	17	19	11	33	34	12	12	14	8	37	7	8	12	10	10	26	4	4	3	3	6	2	10	7	20	4	6	5	5	9	5	7
32983189	subedited	52	57	48	56	36	43	58	43	56	45	54	48	59	50	33	19	59	54	27	60	60	46	51	33	36	31	52	41	50	50	57	21	37	45	34	12	38	52	13	47	32	12	39	16	28	16	24	14
33018114	kirstiemallsopp	80	97	97	102	72	78	39	40	38	82	34	38	54	20	30	49	30	16	22	16	13	43	15	10	10	12	9	10	10	11	6	9	11	9	29	9	8	11	7	9	6	7	7	4	1	6	8	8
33184246	itvcentral	1	0	58	0	1	0	0	1	1	1	1	1	1	1	1	1	1	1	0	2	1	1	3	2	3	3	2	2	3	4	4	3	5	3	5	7	4	6	5	8	5	9	10	10	8	10	4	3
33240321	simonwithaz	4	4	6	5	5	8	8	8	10	10	8	6	11	11	14	5	11	10	13	10	9	11	4	15	17	11	12	15	16	14	7	16	8	15	13	15	14	14	19	17	17	18	19	9	16	18	15	12
33475651	chris_stark	11	77	74	4	4	5	88	92	74	6	93	9	15	78	88	16	13	85	73	62	70	13	68	72	10	66	9	10	10	11	6	9	11	9	19	9	8	55	7	9	6	7	7	4	1	6	8	8
33495669	wenzrawk	85	148	155	147	139	141	78	129	129	134	128	23	21	116	42	111	7	109	36	41	109	104	5	96	13	97	27	7	85	41	52	11	76	10	31	6	29	24	12	51	2	2	0	11	10	36	33	26
33546465	nationalrailenq	88	88	64	94	67	70	70	90	83	74	68	68	92	67	68	93	72	86	87	67	69	34	67	71	61	65	70	66	72	34	50	26	38	49	57	58	43	34	49	21	35	37	25	19	33	9	34	35
33654011	rizmc	7	2	27	46	2	3	35	12	2	53	51	2	39	5	4	2	6	6	9	1	24	4	7	7	9	9	3	9	4	9	5	10	9	8	4	8	5	7	9	1	2	2	0	47	1	2	3	4
33877719	youngandpoor	30	136	31	23	30	41	34	33	33	73	27	19	4	23	34	22	17	19	11	23	34	12	12	14	8	37	7	8	12	10	10	6	4	4	3	3	6	2	10	7	20	4	6	5	5	9	5	7
34044332	donthommo	2	5	22	34	32	2	6	5	7	2	12	5	29	6	6	3	2	3	10	3	4	6	0	5	4	6	28	4	8	1	3	32	33	6	12	10	33	9	1	28	16	8	3	1	9	12	12	6
34051662	piombo	0	1	1	1	0	1	1	0	0	0	0	0	0	0	0	0	0	0	1	0	0	0	2	0	1	0	0	0	0	0	0	0	0	0	0	0	0	0	0	0	1	0	2	0	2	1	2	2
34221675	themarksmallman	92	47	46	39	76	100	94	104	46	121	5	3	2	44	32	67	51	33	33	48	32	29	32	26	44	39	14	28	30	28	34	33	28	14	8	29	32	15	24	6	11	11	1	2	6	4	1	1
34891363	fourfourtwo	41	19	18	31	11	14	14	14	14	14	13	8	7	8	9	8	3	8	2	4	10	2	1	1	0	1	1	1	1	2	1	1	1	1	2	4	1	5	2	2	0	6	4	3	0	0	0	0
35057861	mramrania	152	60	153	143	151	4	139	134	138	133	133	126	122	122	119	115	116	113	110	109	112	103	97	99	91	93	88	86	84	81	77	80	79	73	73	70	70	48	50	65	45	11	42	7	42	36	33	26
35458530	johnwrees	8	7	10	7	8	7	10	6	9	9	7	10	10	14	8	6	8	9	7	9	6	8	10	12	14	2	4	3	2	3	2	2	3	2	1	1	2	4	3	4	3	5	5	6	4	5	6	5
35463810	dorianlynskey	60	120	120	120	86	35	115	100	84	90	91	86	86	16	15	79	7	48	90	15	80	16	78	95	21	19	57	62	20	7	8	13	48	17	11	21	30	17	16	6	11	1	1	2	10	3	1	1
35737385	btcare	48	40	49	52	41	53	38	49	48	57	50	45	60	56	44	65	39	59	58	55	56	29	58	61	59	56	61	57	52	56	6	48	57	50	8	44	8	33	7	46	2	2	7	4	1	6	8	1
35773039	theatlantic	22	25	17	17	22	28	22	15	25	24	9	11	31	18	13	17	14	7	5	13	12	21	18	17	11	7	10	13	11	23	9	15	16	12	10	19	13	10	18	16	8	15	15	12	14	11	9	10
35815760	8pellbound	128	182	195	128	104	118	174	118	105	44	105	42	25	33	63	31	52	70	35	99	106	97	62	94	37	35	45	39	34	39	41	39	34	39	48	35	34	35	47	35	33	35	35	29	35	25	16	31
36008570	jessiejofficial	42	2	2	2	2	3	2	3	2	3	4	2	3	5	4	2	6	6	6	1	3	4	7	7	9	9	3	9	7	9	5	10	9	8	4	8	5	7	9	1	2	6	0	4	1	2	3	4
36020115	punbelievable	90	15	24	25	18	20	21	29	21	45	23	20	30	63	82	19	19	31	41	84	39	16	40	23	27	83	84	78	89	24	23	13	47	46	47	28	11	38	42	44	18	7	13	2	24	25	1	16
36068030	madamebink	4	4	6	5	5	8	8	8	10	10	8	6	11	11	14	5	11	10	13	10	9	11	4	15	17	11	12	15	16	14	7	16	8	15	13	15	14	14	19	17	17	18	19	9	16	18	15	12
36644059	jacquioatley	41	95	124	31	29	13	59	89	120	22	52	12	8	15	16	15	3	26	2	4	18	2	1	1	0	1	1	1	1	2	1	1	1	1	2	4	1	5	2	2	0	6	4	3	0	0	0	0
36664838	rav1no	96	91	109	97	131	87	98	34	117	35	70	96	25	33	48	31	32	28	35	32	31	33	54	75	38	70	45	39	45	51	43	54	50	22	48	51	21	49	47	15	36	19	17	37	20	25	16	32
36673147	stephennolan	157	29	86	29	31	33	26	36	31	38	39	53	53	38	25	24	44	45	38	42	42	58	56	73	4	52	47	53	8	55	53	47	53	32	28	10	57	32	24	43	48	8	34	24	40	12	12	33
36700898	tayloff	156	14	13	113	15	18	15	17	17	17	16	29	75	127	19	26	23	115	76	23	27	27	20	22	8	79	71	14	21	19	21	20	18	49	22	33	16	23	27	25	18	20	13	19	18	23	18	16
36740214	jeremywaite	37	21	56	11	13	47	13	32	4	12	32	28	14	10	24	75	9	15	16	5	15	5	4	13	2	15	6	6	5	5	7	8	8	15	17	2	15	1	14	31	27	3	31	9	21	32	36	12
37000437	redbrickpaper	1	0	0	0	1	0	0	1	1	1	1	1	1	1	1	1	1	1	0	2	1	1	3	2	3	3	2	2	3	4	4	3	5	3	5	7	4	6	5	8	5	9	10	10	8	10	4	3
37020193	jackseale	60	102	87	120	149	35	33	100	88	92	94	86	66	16	15	79	71	48	46	15	34	16	39	57	21	19	50	32	54	35	33	13	48	4	11	37	30	17	16	6	11	32	1	2	3	3	1	1
37072821	charliesaidthat	37	51	56	11	33	47	13	23	4	26	43	27	49	31	24	75	40	21	19	5	17	5	30	18	19	15	6	18	15	16	18	18	21	20	17	13	18	20	17	18	21	17	18	8	15	7	14	17
37738873	jive_uk	25	20	20	22	23	31	19	19	20	37	30	32	26	29	35	32	27	35	29	3	37	30	0	30	33	5	31	4	31	1	3	5	6	6	7	28	7	3	40	23	4	8	8	7	9	4	11	6
37896651	henrywinter	21	19	18	21	11	14	14	14	14	14	13	8	7	8	9	8	3	8	2	4	10	2	1	1	0	1	1	1	1	2	1	1	1	1	2	4	1	5	2	2	0	6	4	3	0	0	0	0
37954826	lawrencepearce	2	5	5	3	3	2	6	5	7	2	12	5	29	6	6	3	2	3	10	3	4	6	0	5	4	6	5	4	8	1	3	12	2	6	12	10	3	11	1	3	4	8	3	1	9	12	12	6
38142515	liamcranley	61	66	60	48	25	73	30	28	43	29	26	42	66	37	29	63	33	38	28	40	50	53	19	29	25	36	18	11	21	19	0	20	18	21	22	16	0	3	0	0	1	0	2	0	2	1	2	2
38276759	dalstonpeople	17	14	13	19	15	18	15	17	17	17	16	25	27	30	19	26	22	25	11	23	27	27	20	22	8	22	18	14	21	19	19	20	18	21	22	33	16	2	27	25	15	4	6	5	5	14	5	7
38435935	retailtrust	127	35	33	38	124	2	48	37	36	2	41	36	50	41	22	45	103	18	17	21	19	35	12	14	6	24	7	8	12	10	10	6	4	4	3	3	6	2	10	7	9	4	6	5	5	9	5	7
38679388	gmail	16	102	83	14	17	15	18	18	19	16	92	17	19	22	23	20	21	22	26	22	23	22	17	19	23	18	15	20	22	22	20	15	24	24	10	23	13	16	8	22	8	15	20	12	6	4	9	10
38694640	tomparsonsmusic	63	71	59	43	50	36	27	31	32	25	18	24	22	26	27	25	20	27	23	28	28	25	29	31	30	32	29	26	29	30	24	29	25	25	21	24	26	11	25	24	24	27	7	22	23	6	22	8
38697237	simply_bhangra	62	17	23	96	28	22	20	21	44	21	13	8	7	8	9	8	3	8	2	4	10	2	1	1	0	1	1	1	1	2	1	1	1	1	2	4	1	5	2	2	0	6	4	3	0	0	0	0
39067925	colinmcdermott	37	10	34	26	13	29	13	27	4	12	17	22	14	10	26	4	9	15	16	5	15	5	24	13	2	30	6	6	5	5	13	8	17	11	11	2	15	1	14	31	27	3	31	20	21	32	36	12
39237910	halajaber	83	86	82	67	85	68	68	45	63	52	65	66	74	66	66	69	56	57	59	52	52	60	47	55	39	38	49	59	36	49	42	40	40	33	44	36	42	36	30	38	30	25	44	23	37	33	40	23
39254871	v_vacious	85	88	64	94	67	70	70	90	83	74	68	68	92	67	68	93	72	86	87	67	69	34	67	71	61	65	70	66	72	34	50	26	38	49	57	58	43	34	49	21	35	37	25	19	33	9	34	35
39268059	goodandbadpr	90	15	132	95	18	20	98	132	21	45	114	96	91	63	75	19	19	102	78	93	95	71	91	23	67	87	74	67	55	33	23	58	14	18	46	38	31	44	34	44	18	23	13	31	26	24	28	16
39526753	lbhf	36	39	40	51	38	25	9	26	8	5	3	4	9	4	3	7	4	18	4	21	8	10	11	9	6	10	8	8	9	10	10	6	4	4	3	3	6	2	10	7	9	4	6	5	5	17	5	7
40451753	shaunbaileyuk	94	63	70	75	66	79	97	76	62	72	75	114	63	110	72	59	102	58	48	43	53	63	73	65	86	64	38	81	57	53	49	55	45	30	54	41	59	40	31	33	42	31	30	30	34	27	19	20
40677039	dimblebot	107	110	106	115	109	112	104	111	115	110	108	107	105	105	87	44	85	79	83	66	68	81	66	68	76	61	67	72	69	35	53	21	69	65	69	37	67	59	56	48	59	32	24	46	51	33	24	37
40713876	jamesrbuk	194	176	185	176	189	171	110	170	165	150	79	97	48	145	92	66	83	46	47	30	33	49	59	62	60	57	39	35	48	38	35	36	29	29	23	42	17	25	21	20	13	14	11	15	13	13	13	13
40715320	uktraveleditor	105	108	103	112	128	91	83	123	121	131	86	67	109	75	106	103	101	63	93	97	94	94	38	42	82	85	37	38	37	42	26	53	60	7	56	57	31	63	36	62	41	23	52	43	12	7	32	10
40904105	100andfifty	100	79	0	83	77	30	54	80	99	101	36	40	64	111	59	68	90	51	53	49	46	47	6	3	47	4	41	5	6	6	28	4	12	5	6	5	9	8	6	11	10	7	12	13	11	8	8	11
41084386	omid9	84	58	44	45	68	67	67	67	27	36	52	65	44	83	67	58	55	56	88	54	51	45	28	59	31	33	19	24	49	20	15	30	22	34	8	21	20	15	11	6	7	1	1	2	3	3	1	1
41110545	joshmeatsix	7	2	2	2	2	3	2	12	2	3	4	2	3	5	4	2	6	6	6	1	3	4	7	7	9	9	3	9	4	9	5	10	9	8	4	8	5	7	9	1	2	2	0	4	1	2	3	4
41229669	misskellyo	48	40	49	52	41	53	38	49	48	57	50	45	60	56	44	65	30	59	58	55	56	43	58	61	59	56	61	57	52	56	6	48	57	50	29	44	8	33	7	46	2	2	7	4	1	6	8	4
41615932	avinunu	0	161	178	181	171	161	173	159	153	152	157	138	150	142	131	129	125	128	122	0	121	114	110	106	100	90	76	63	80	41	52	71	62	59	45	52	39	48	50	51	45	21	42	20	42	36	33	26
41686909	r0pav	101	105	101	106	105	105	102	110	106	114	106	103	104	95	96	102	100	92	91	96	99	93	89	88	84	82	82	80	76	74	68	75	72	70	72	66	66	21	59	60	61	51	51	45	19	50	20	26
41716273	twitvid	31	47	42	30	42	50	7	51	5	7	5	31	2	9	7	10	31	5	8	8	7	7	9	8	12	5	14	11	7	13	12	5	6	14	7	16	7	3	8	1	4	11	8	7	6	4	11	6
41783396	daniel_carr	158	159	167	165	152	148	122	148	122	142	96	115	112	132	118	109	84	35	94	91	104	30	93	30	33	46	43	71	31	48	3	5	6	6	76	20	7	3	40	23	4	24	8	7	9	4	11	18
41840424	croydonfeed	44	56	33	38	46	44	46	37	36	73	41	36	50	41	22	45	103	18	17	21	19	35	12	49	6	24	7	8	12	10	10	6	4	4	3	3	6	2	10	7	9	4	6	5	5	9	5	7
42117389	martinshovel	83	86	82	67	85	68	68	68	63	52	65	66	74	66	66	78	56	57	54	52	52	60	47	55	39	38	49	46	36	49	42	40	40	33	36	36	42	36	30	38	30	23	44	31	37	33	40	41
42244645	rikkiclarke81	77	81	91	98	91	96	81	82	92	109	97	104	8	79	82	87	105	99	2	4	102	2	1	1	0	1	1	1	1	2	1	1	1	1	2	4	1	5	2	2	0	6	4	3	0	0	0	0
42513853	sabinasdemrit	32	22	26	36	114	39	42	33	23	26	27	27	40	48	47	22	40	19	39	17	34	12	30	51	8	37	7	19	16	18	7	6	14	18	11	3	6	23	22	21	9	20	13	9	18	9	18	7
42744294	andrewwk	66	62	66	72	70	74	71	74	67	31	71	38	35	71	38	34	35	42	22	1	5	4	41	10	27	8	3	24	4	24	5	31	10	9	4	9	5	7	12	10	6	7	0	11	10	2	3	8
43383542	juudelaaw	77	81	91	98	91	96	81	82	92	31	97	38	35	79	38	87	35	42	22	84	13	89	41	10	27	12	3	24	4	24	5	31	11	9	47	9	20	38	7	9	6	7	0	4	1	25	3	8
43722662	lukehoostawking	14	67	7	85	79	69	79	9	90	11	63	13	13	17	25	24	7	17	27	20	16	18	13	33	36	31	16	7	17	5	22	22	37	23	34	12	38	21	13	12	19	12	16	16	19	16	20	14
43745177	piercepenniless	0	1	1	1	0	1	1	0	0	0	0	0	0	0	0	0	0	0	1	0	0	0	2	0	1	0	0	0	0	0	0	0	0	0	0	0	0	0	0	0	1	0	2	0	2	1	2	2
44101412	thisisdavina	80	97	97	102	72	78	39	40	38	82	34	38	54	20	30	49	30	16	22	16	13	43	15	10	10	12	9	10	10	11	6	9	11	9	29	9	8	11	7	9	6	7	7	4	1	6	8	8
44170913	david_ritter	187	203	192	14	17	15	18	18	19	16	24	17	19	22	23	20	21	22	26	22	23	22	17	19	23	18	15	20	22	22	20	70	24	24	59	23	24	16	8	22	22	26	20	0	6	22	9	42
44574528	thinkingfox	11	13	15	4	4	5	24	23	34	6	20	9	15	31	28	16	13	21	19	25	17	13	21	18	19	15	21	18	15	16	18	18	21	20	17	13	18	20	17	18	21	17	18	8	15	7	14	17
44578328	j_freedland	83	86	82	67	85	68	68	68	63	52	65	66	74	66	66	78	56	57	54	52	52	60	47	55	39	38	49	46	36	49	42	40	40	33	36	36	42	36	30	38	30	25	44	23	37	33	40	23
44874400	daraobriain	130	95	81	99	92	67	67	67	65	71	52	91	44	86	86	58	55	56	72	54	51	45	26	35	31	33	19	34	49	20	25	30	22	17	8	21	20	15	16	6	11	1	1	2	3	3	1	1
45413510	iankatz1000	183	202	198	177	177	157	111	143	140	153	136	69	95	89	130	76	70	68	71	71	72	70	59	62	60	57	39	35	35	38	35	36	29	29	23	42	17	25	21	20	13	14	11	15	27	13	13	13
45806408	jessbrammar	147	163	157	146	138	107	114	107	112	125	111	128	127	96	115	119	114	116	115	92	113	107	90	47	95	92	86	48	81	43	49	52	77	30	39	41	33	40	31	33	42	31	30	30	34	27	19	20
45819332	ms_uk_american	108	111	107	26	106	29	80	27	75	107	17	22	100	2	26	108	95	95	92	5	91	5	24	3	7	30	11	5	6	5	13	4	17	11	6	5	15	37	6	31	10	10	31	20	21	8	10	11
45938348	zoeyou	0	195	173	109	172	168	137	73	124	156	145	150	86	0	70	44	0	130	3	0	0	50	2	10	48	25	23	27	24	27	0	28	23	27	25	25	24	26	4	0	22	26	23	0	2	22	2	2
46078438	maajidnawaz	43	44	27	46	43	49	35	52	22	53	51	21	39	13	121	90	12	12	9	7	24	92	27	11	15	2	4	29	2	3	2	2	3	2	1	1	2	4	3	4	3	5	5	47	4	5	6	5
46108526	lordminkymoo	131	121	126	118	116	113	128	127	111	142	116	89	112	132	118	109	84	89	94	91	104	30	93	107	33	46	43	70	31	48	3	9	6	5	76	9	9	3	6	9	36	7	7	13	1	6	8	18
46230433	kalimakhus	8	7	10	7	8	7	10	6	9	9	7	10	10	14	8	6	8	9	7	9	6	8	10	12	14	2	4	3	2	3	2	2	3	2	1	1	2	4	3	4	3	5	5	6	4	5	6	5
46403451	guardian_sport	41	118	114	31	29	13	110	98	95	84	73	12	8	15	79	15	3	8	2	4	18	2	1	1	0	1	1	1	1	2	1	1	1	1	2	4	1	5	2	2	0	6	4	3	0	0	0	0
46614132	paulsmithjnr	21	19	18	21	11	14	14	14	14	14	13	8	7	8	9	8	3	8	2	4	10	2	1	1	0	1	1	1	1	2	1	1	1	1	2	4	1	5	2	2	0	6	4	3	0	0	0	0
46791348	_griff	57	94	30	66	78	90	86	95	61	94	26	88	90	87	29	95	57	87	28	0	78	50	19	29	48	0	0	0	0	0	0	0	0	0	0	0	0	0	0	0	1	0	2	0	2	1	2	2
47146337	danielbaker_	25	20	20	22	23	31	19	19	20	37	30	32	26	29	35	32	27	35	29	3	37	30	0	30	33	5	31	4	31	1	3	5	6	6	7	28	7	3	40	23	4	8	8	7	9	4	11	6
47297435	sarahnaq	70	42	50	63	161	140	151	135	136	130	137	130	31	121	49	57	61	61	60	57	58	62	46	54	56	53	62	49	70	72	66	67	49	64	68	46	48	66	29	30	16	28	40	26	25	11	26	25
47636400	gdnpolitics	202	109	105	186	117	92	166	112	159	151	122	105	106	100	97	88	97	83	82	77	75	83	77	79	65	69	64	64	61	63	61	59	59	62	53	54	51	54	48	49	52	41	38	18	41	14	35	15
48041467	nemesisrepublic	53	59	69	68	65	60	43	71	107	88	121	106	62	97	58	73	74	38	67	76	0	0	19	0	1	0	0	0	0	0	0	0	0	0	0	0	0	0	0	0	1	0	2	0	2	1	2	2
48678123	jamiefrombrum	14	29	5	29	31	33	26	36	31	38	39	53	53	38	25	24	44	45	38	42	42	58	0	5	4	6	47	4	8	1	3	47	53	6	28	10	3	3	24	15	4	8	3	1	9	12	12	32
49403072	brit_newsman	2	5	5	6	3	2	6	5	7	2	12	5	2	6	6	3	2	3	10	3	4	6	0	5	4	6	5	4	8	1	3	12	2	6	12	10	3	3	1	3	4	8	3	1	9	12	12	6
49946953	hevallo	163	18	162	164	159	134	16	24	26	20	28	26	23	13	5	14	12	12	9	7	25	14	22	11	15	2	4	3	2	3	2	2	3	2	1	1	2	4	3	4	3	5	5	6	4	5	6	5
49948465	lisaskynews	79	76	85	47	35	42	65	7	58	63	69	71	37	68	64	62	98	97	102	39	32	41	33	92	80	68	80	75	73	60	56	51	58	47	50	31	40	47	45	42	28	22	27	33	12	21	23	19
50351724	vikramdodd	132	150	78	121	121	94	171	105	108	106	74	47	110	36	31	67	34	29	31	36	36	57	36	41	28	27	30	22	26	31	38	35	32	28	33	26	28	29	26	29	13	14	11	15	13	13	13	13
50367908	citizenradio	6	12	11	12	10	4	7	3	5	7	5	16	2	9	7	10	18	5	8	8	7	7	9	8	12	5	14	11	7	13	12	5	6	14	7	16	7	3	8	1	4	11	8	7	6	4	11	9
50376785	policeuk	182	181	78	62	58	59	60	60	57	62	60	1	68	62	62	72	64	1	63	2	63	65	61	2	68	59	65	60	9	12	62	7	7	7	60	7	55	6	5	8	5	16	14	14	12	10	4	3
50809877	iainpics	191	10	180	172	182	10	175	53	12	11	149	97	62	25	11	73	74	23	67	19	16	18	13	13	2	21	6	6	5	5	7	8	8	11	77	2	15	1	14	12	27	3	16	9	21	0	49	0
51241574	ap	81	85	80	90	84	88	66	66	81	70	64	64	73	65	65	55	67	67	70	65	67	59	55	63	46	63	48	58	47	61	48	38	35	48	27	27	41	42	33	27	40	40	26	36	36	35	31	29
52349161	klarizaclayton	114	116	113	91	113	89	108	88	82	113	33	84	89	35	85	101	24	36	86	31	77	80	80	36	75	68	13	21	19	21	15	23	13	19	18	14	11	18	11	13	7	22	1	33	29	21	23	19
52378505	jimmylazers	45	30	54	64	63	61	61	61	59	48	62	63	69	51	80	52	65	65	64	79	65	76	71	70	26	14	13	21	19	21	15	23	13	19	18	14	11	18	11	13	7	1	1	2	3	3	1	1
52755452	alextomo	129	132	128	125	126	120	118	145	125	112	110	110	103	98	101	106	99	98	96	90	97	91	88	90	96	52	89	89	82	55	79	47	74	58	66	63	57	32	58	43	48	55	34	24	40	38	41	33
53332981	jbardrosenberg	0	1	1	1	0	1	1	0	0	0	0	0	0	0	0	0	0	0	1	0	0	0	2	0	1	0	0	0	0	0	0	0	0	0	0	0	0	0	0	0	1	0	2	0	2	1	2	2
53383297	cybermentors	98	9	12	77	73	25	9	26	8	5	3	4	9	4	3	7	4	4	4	6	8	10	11	9	5	10	8	12	9	12	16	14	7	7	9	11	12	13	15	14	14	16	14	14	12	17	4	3
53507617	madeinnablus	10	18	8	6	9	9	16	24	26	20	28	26	23	13	5	14	12	12	9	7	25	14	22	11	15	2	4	3	2	3	2	2	3	2	1	1	2	4	3	4	3	5	5	6	4	5	6	5
53660409	themediatweets	190	191	186	170	188	158	179	132	160	45	158	86	149	63	136	19	124	102	123	93	95	16	91	95	49	87	74	62	55	33	23	13	46	42	46	49	31	44	34	45	44	23	41	31	26	24	28	36
54156788	are_eb	10	43	8	6	9	9	16	46	47	51	47	51	55	131	5	56	111	121	9	7	25	35	22	11	25	3	2	3	3	3	2	2	3	2	1	1	2	4	5	8	3	9	5	10	4	10	6	5
55195680	muslimcouncil	10	43	8	6	9	9	109	46	47	51	47	51	55	64	98	56	1	80	0	2	64	1	3	2	25	3	2	2	3	4	4	3	5	3	5	7	4	6	5	8	5	9	10	10	8	10	4	3
55522332	endabrady	28	28	29	28	26	13	31	25	29	34	31	12	8	15	16	15	28	26	37	34	18	40	1	1	0	1	1	1	1	2	1	1	1	1	2	4	1	5	2	2	0	6	4	3	0	0	0	0
55808522	mehranzaidi	70	42	50	63	28	6	3	2	3	4	2	3	5	2	10	9	10	11	3	11	11	9	6	3	7	4	11	5	6	6	17	4	12	5	6	5	9	8	6	11	10	10	12	13	11	8	10	11
55997506	irevolt	8	7	10	7	8	7	10	6	9	9	7	10	10	14	8	6	8	9	7	9	6	8	10	12	14	2	4	3	2	3	2	2	3	2	1	1	2	4	3	4	3	5	5	6	4	5	6	5
56366709	thomascooksport	24	21	39	11	13	12	4	4	6	22	6	28	6	7	17	13	5	2	12	12	2	3	8	6	16	13	5	17	14	8	11	7	2	1	15	2	1	1	1	2	0	3	4	3	0	0	0	0
57057518	danielrhamilton	94	63	70	75	66	79	97	76	62	72	75	80	63	54	72	59	75	58	48	43	53	63	84	47	20	64	38	48	63	43	49	52	45	30	39	41	37	40	31	33	42	31	30	30	34	27	19	20
57661046	psbook	103	151	77	108	81	84	63	140	150	61	46	144	71	128	50	74	117	94	52	63	50	53	65	44	25	23	18	14	28	26	19	27	18	21	30	18	16	19	20	15	15	19	17	18	41	14	16	15
57686615	bigred_m	5	26	7	8	6	10	12	9	12	11	10	14	13	28	11	4	43	17	18	19	16	18	13	34	2	21	6	6	5	5	13	8	17	11	14	2	15	1	14	2	0	3	4	1	0	0	0	0
57972602	kayascollywogs	114	116	113	91	113	89	108	88	82	113	33	84	89	35	85	101	24	36	86	31	77	80	80	36	75	68	13	21	19	21	15	23	13	19	18	14	11	18	11	13	7	22	1	33	29	21	23	19
58797357	jam_wills	2	52	38	3	3	45	56	57	53	59	58	5	4	6	6	3	2	3	10	3	4	6	0	5	4	6	5	4	8	1	3	12	2	6	12	10	3	9	1	3	16	8	3	1	9	12	12	6
59503113	marklittlenews	81	85	80	90	84	88	66	66	81	70	64	64	73	65	65	55	67	67	70	65	67	59	55	63	46	63	48	58	47	61	48	38	35	48	27	27	41	42	33	27	40	40	26	36	36	35	31	29
60006673	jaraparilla	12	6	14	6	3	9	4	4	6	13	6	15	6	7	17	13	5	2	12	7	2	3	8	6	16	13	5	17	14	8	11	7	2	16	15	2	3	1	1	3	3	3	3	1	4	15	7	5
60699845	thismusicwins	33	37	93	41	39	63	5	63	60	67	14	18	17	3	2	12	54	13	15	37	5	98	5	4	13	8	25	7	53	7	8	11	10	10	31	6	29	31	12	10	2	2	0	11	10	2	3	4
61781260	ed_miliband	56	61	41	44	37	48	45	50	49	50	55	34	28	53	51	36	32	28	24	32	31	33	54	32	35	23	33	31	28	26	36	27	26	22	30	18	21	19	20	15	15	19	17	18	20	14	16	15
62006818	iambirmingham	1	0	0	0	1	0	0	1	1	1	1	1	1	1	1	1	1	1	0	2	1	1	3	2	3	3	2	2	3	4	4	3	5	3	5	7	4	6	5	8	5	9	10	10	8	10	4	3
62097623	mromega3	40	48	89	32	45	72	33	53	64	76	67	73	56	40	54	61	71	30	46	24	43	48	39	57	50	48	50	32	54	35	33	41	19	34	38	37	19	43	13	12	19	12	16	16	17	16	17	14
62510206	hocinedim	47	161	8	114	9	7	10	6	9	9	7	10	10	14	8	6	8	9	7	9	6	8	10	12	14	2	4	16	2	17	2	2	3	2	1	1	10	4	3	4	3	5	5	6	4	5	6	5
63082578	aaronjohnpeters	34	32	35	35	19	38	40	41	35	19	37	43	47	21	41	37	38	34	21	29	20	19	25	27	22	28	26	25	23	29	27	17	20	26	26	22	23	27	23	19	26	29	22	25	17	19	17	22
63172203	kylieminogue	80	97	97	102	72	78	39	40	38	82	34	38	54	20	30	49	30	16	22	16	13	43	15	10	10	12	9	10	10	11	6	9	11	9	29	9	8	11	7	9	6	7	7	4	1	6	8	8
63420653	officialsanta	14	29	5	29	31	33	26	36	31	38	39	53	53	38	25	24	44	45	38	42	42	58	0	5	4	6	47	4	8	1	3	47	53	6	28	10	3	3	24	3	4	8	3	1	9	12	12	6
64508047	twit	113	137	98	130	130	122	153	101	100	102	101	95	102	92	100	89	49	82	95	86	105	79	85	77	51	47	35	35	35	68	37	50	41	52	55	47	17	10	18	16	8	15	11	12	27	13	9	13
64643056	rt_com	16	24	25	14	17	15	18	18	19	16	24	17	19	22	23	20	21	22	26	22	23	22	17	19	23	18	15	20	22	22	20	61	24	24	35	23	35	16	8	22	8	28	20	12	6	4	37	25
65045121	owenjones84	119	82	117	87	88	110	63	81	77	61	46	112	71	104	50	74	33	38	52	63	50	53	19	44	25	22	18	14	21	19	19	20	18	21	22	18	0	19	0	0	1	0	2	0	2	1	2	2
66168962	yaminism	176	50	3	190	51	55	52	158	16	8	44	21	148	12	12	11	62	14	14	27	14	15	14	16	18	16	17	16	13	17	14	19	3	13	1	1	10	12	4	4	12	13	9	6	4	5	6	5
66830686	breaking	106	172	110	82	136	62	113	131	72	78	81	75	77	72	76	83	78	74	74	73	71	74	72	60	63	55	60	68	59	65	51	57	61	56	61	59	53	46	51	55	51	44	45	38	46	39	37	40
66967746	metpoliceuk	36	39	40	51	38	25	9	26	8	5	3	4	9	4	3	7	4	4	4	6	8	10	11	9	5	10	8	12	9	12	16	14	7	7	9	11	12	13	15	14	14	16	14	14	12	17	4	3
67319718	stavvers	0	1	1	1	0	1	1	0	0	0	0	0	0	0	0	0	0	0	1	0	0	0	2	0	1	0	0	0	0	0	0	0	0	0	0	0	0	0	0	0	1	0	2	0	2	1	2	2
67672023	wewantglazerout	5	10	7	8	6	10	12	9	12	11	10	14	13	10	11	4	9	17	18	19	16	18	13	13	2	21	6	6	5	5	13	8	17	11	2	2	15	1	14	2	0	3	4	3	0	0	0	0
67716091	buttonf1fan	29	41	37	42	40	27	28	38	28	49	49	52	4	31	53	54	66	66	51	51	49	54	0	53	55	6	54	52	77	82	28	8	52	57	52	5	47	45	1	61	60	42	12	20	24	8	10	11
70467062	ateekster	74	78	75	62	58	59	60	60	57	62	60	81	68	62	62	72	64	78	63	27	63	65	61	6	68	59	65	60	65	8	62	7	64	68	60	61	55	45	54	56	57	53	3	1	52	48	47	44
71563815	jellyfielders	39	38	79	60	83	64	76	34	40	35	59	102	52	61	48	33	51	53	30	75	90	32	33	39	34	29	68	37	32	32	32	34	55	32	28	32	50	61	24	37	58	50	53	24	50	49	46	46
71710966	toastandbanana	10	18	8	6	9	9	16	24	26	20	28	26	23	13	5	14	12	12	9	7	25	14	22	11	15	2	4	3	2	3	2	2	3	2	1	1	2	4	3	4	3	5	5	6	4	5	6	5
72831048	lettersofnote	60	102	81	99	92	67	67	67	65	71	52	86	44	16	15	79	55	56	72	15	51	16	26	35	21	33	19	34	49	20	25	13	22	17	11	21	30	17	16	6	11	1	1	2	3	3	1	1
72885977	policereview	18	9	12	20	21	17	9	7	8	5	3	4	9	4	3	7	4	4	4	6	8	10	11	9	5	10	8	12	9	12	16	14	7	7	9	11	12	13	15	14	14	16	14	14	12	17	4	3
73147719	officialjrc	14	29	5	29	31	33	26	36	31	38	39	53	53	9	25	24	44	45	8	8	7	7	0	8	12	5	47	11	7	1	12	5	6	14	7	16	7	3	24	1	4	11	8	7	6	4	11	6
73190286	theatlanticwire	22	25	17	17	22	28	22	15	25	65	76	61	31	18	13	17	77	7	5	13	12	67	74	17	11	60	10	65	11	59	9	15	16	12	27	27	34	10	38	27	33	35	26	29	14	11	31	10
74111791	izaakson	0	34	1	140	0	1	1	0	0	0	0	0	0	0	0	0	0	0	1	0	0	0	2	0	1	0	0	0	0	0	0	0	0	0	0	0	0	0	0	0	1	0	2	0	2	1	2	2
74186246	ben_maloney	104	129	129	111	108	139	89	139	130	116	88	34	28	115	89	36	32	28	24	32	31	33	87	32	35	23	33	31	28	26	36	27	26	22	30	18	21	19	20	15	15	19	17	18	20	14	16	15
75010250	shreddaproducer	152	60	153	143	151	4	139	134	138	133	133	126	122	122	119	115	116	113	110	109	112	103	97	99	91	93	88	86	84	81	77	80	79	73	73	70	70	48	50	65	45	11	42	7	42	36	33	26
75033178	asa_wire	149	152	144	142	148	24	132	128	135	126	131	59	72	73	8	6	8	9	7	9	6	8	10	12	14	98	27	93	88	80	81	2	78	2	1	1	2	4	3	4	3	5	5	6	4	5	6	5
75542932	julesmattsson	0	1	1	1	0	1	137	0	0	0	0	0	0	0	0	0	0	0	1	0	0	0	2	0	1	0	0	0	0	0	0	0	0	0	0	0	0	0	0	0	1	0	2	0	2	1	2	2
75852634	josephstash	167	173	158	101	47	47	144	117	52	58	102	97	48	60	92	66	36	46	47	30	33	49	38	45	49	67	36	30	27	33	30	21	46	42	32	49	25	28	28	26	23	33	21	28	13	28	27	24
75999029	stellabellatak	25	20	20	22	23	31	19	19	20	37	30	32	26	29	35	32	27	35	29	3	37	30	0	30	33	5	31	4	31	1	3	5	6	6	7	28	7	3	40	23	4	8	8	7	9	4	11	6
76000172	nickywoolf	112	115	112	117	111	66	124	109	80	68	79	92	66	108	92	66	76	46	46	30	33	49	37	28	24	67	39	19	26	35	35	21	29	29	23	37	22	25	21	20	13	14	11	15	13	13	13	13
76299612	hantspolice	18	9	12	20	21	17	9	7	8	5	3	4	9	4	3	7	4	4	4	6	8	10	11	9	5	10	8	12	9	12	16	14	7	7	9	11	12	13	15	14	14	16	14	14	12	17	4	3
76308918	johndomokos	102	98	130	89	93	94	96	65	97	99	74	47	58	36	31	53	34	29	31	36	36	57	36	41	28	27	30	22	26	31	38	35	32	28	33	26	28	29	26	29	13	14	11	15	13	13	13	13
76667648	waitforit101	2	5	5	3	3	2	6	5	7	2	12	5	2	6	6	3	2	3	10	3	4	6	0	5	4	6	5	4	8	1	3	12	2	6	12	10	3	3	1	3	4	8	3	1	9	12	12	6
76699382	guy_in_london	5	26	7	8	3	10	12	9	12	11	10	14	13	28	11	3	43	17	18	19	16	18	13	34	2	21	5	6	5	5	13	12	2	11	14	2	3	1	14	3	16	3	3	1	9	0	0	0
77959208	recipease	30	22	31	23	30	41	66	66	33	70	64	64	73	65	65	55	67	67	70	65	67	59	55	63	46	63	48	58	47	61	48	38	35	48	27	27	41	42	33	27	6	40	26	36	36	35	31	29
78262975	rickontour	66	62	66	72	70	74	71	74	67	31	71	38	35	71	38	34	35	42	22	1	13	4	41	10	27	12	3	24	4	24	5	31	11	9	4	9	5	7	7	9	6	7	0	4	1	2	3	8
78706788	aboutlondonnews	2	5	5	3	3	2	6	5	7	2	12	5	4	6	6	3	2	3	10	3	4	6	0	5	4	6	5	4	8	1	3	12	2	6	12	10	3	9	1	3	16	8	3	1	9	12	12	6
78998539	mslulurose	127	35	152	116	124	146	48	47	33	64	66	31	70	23	61	77	31	19	77	33	66	69	69	42	64	62	7	61	62	34	50	26	38	18	47	3	3	34	1	21	20	37	25	8	33	7	12	17
79591564	dr_tad	8	7	10	7	8	7	10	6	9	9	7	10	10	14	8	6	8	9	7	9	6	8	10	12	14	2	4	3	2	3	2	2	3	2	1	1	2	4	3	4	3	5	5	6	4	5	6	5
80037636	manu_fc	24	21	39	11	13	32	4	32	4	12	32	28	14	10	24	4	9	15	16	5	15	5	8	13	2	13	6	6	5	5	11	8	2	16	15	2	3	1	14	3	27	3	3	1	21	32	15	12
80088326	iammrsilk	87	84	94	93	87	86	85	94	89	89	99	83	88	52	84	42	86	37	55	33	76	24	79	24	54	77	24	74	25	66	65	66	65	63	65	8	63	8	9	1	20	21	8	35	49	2	3	37
80235721	manu_ar	24	21	39	11	13	32	4	32	4	12	32	28	14	10	24	4	9	15	16	5	15	5	8	13	2	13	6	6	5	5	11	8	2	16	15	2	3	1	14	3	27	3	3	1	21	32	15	12
80262276	newsmary	135	139	133	101	47	66	120	117	80	68	102	97	48	60	91	66	76	46	47	30	33	49	38	50	49	67	74	22	48	33	37	21	46	42	23	49	17	25	21	20	13	14	11	15	13	13	13	13
80433037	david_scameron	111	133	111	155	129	109	105	108	113	117	124	76	87	74	83	38	41	40	75	64	30	31	31	37	32	34	63	36	39	37	40	37	30	36	20	20	37	22	20	34	37	38	36	18	22	20	21	18
80687823	honourourforces	89	93	76	86	7	2	80	2	75	4	30	3	29	2	10	32	27	11	3	11	37	13	0	3	7	4	31	5	6	1	17	4	2	16	19	5	8	11	1	3	0	8	4	1	0	0	0	0
81509838	jodymcintyre	47	114	67	61	57	24	72	48	68	87	61	76	87	74	83	38	41	40	75	64	30	31	31	37	32	34	63	36	39	37	40	37	30	36	20	20	37	22	41	34	37	38	36	21	22	20	21	18
81923477	yanuarnugroho	18	9	12	20	21	17	9	7	8	42	3	4	9	4	3	55	4	4	4	6	12	59	55	63	5	7	8	58	9	12	9	38	7	7	27	27	12	10	33	27	14	16	26	14	14	11	4	3
82061559	billykenber	104	129	129	111	108	83	94	116	71	116	90	92	123	101	104	104	106	112	66	82	101	86	76	103	40	40	75	30	27	44	30	42	39	41	32	39	25	28	28	26	23	33	21	28	30	28	27	24
82113081	nottspolice	79	76	58	80	35	42	65	7	85	5	3	4	85	4	3	7	4	4	4	6	8	10	11	9	5	10	8	12	9	12	16	14	7	7	9	11	12	13	15	14	14	16	14	14	12	17	4	3
82771241	iamdanmorris	69	31	124	34	32	37	37	89	39	32	72	37	33	118	39	35	37	39	32	38	29	38	34	40	43	42	28	33	33	36	39	32	33	37	37	30	33	6	43	28	38	30	4	3	39	30	0	0
83390236	carlmaxim	26	15	24	25	18	20	21	29	21	39	23	20	30	16	33	19	19	31	41	80	39	16	40	23	21	19	37	38	37	42	23	13	60	40	11	57	31	17	13	47	47	23	37	31	28	24	1	34
84613584	pajaropolitico	200	198	183	92	120	98	112	161	98	149	151	141	142	109	110	107	110	107	100	103	89	96	92	91	85	88	85	85	79	77	67	77	75	67	67	64	68	60	62	53	39	47	47	26	44	45	26	39
85368735	fleetstreetfox	52	57	48	56	36	43	58	43	56	43	54	48	59	50	33	64	59	54	27	60	60	46	51	33	36	31	52	41	50	50	57	21	37	45	34	12	38	52	13	47	32	12	39	16	28	16	24	14
86073112	policestateuk	0	1	1	1	0	1	51	0	0	0	0	0	0	0	0	0	0	0	1	0	0	0	2	0	1	0	0	0	0	0	0	0	0	0	0	0	0	0	0	0	1	0	2	0	2	1	2	2
86181031	stu_mather_	60	128	127	124	122	35	21	96	94	96	95	20	44	16	15	58	89	48	89	15	82	16	26	35	21	19	19	34	38	20	25	13	22	17	11	21	30	17	16	6	11	1	1	2	3	3	1	1
86313645	loughlinecho	24	52	38	3	6	45	56	57	53	59	58	28	4	28	11	30	2	93	2	4	4	2	0	34	0	1	1	1	1	2	1	1	1	1	2	4	1	5	2	2	0	6	4	3	0	0	0	0
86923082	comfort75	27	27	28	24	24	26	32	35	37	30	40	35	41	39	40	41	29	49	81	47	79	24	82	24	73	76	24	69	25	69	64	68	47	46	64	53	62	38	42	23	56	21	49	3	24	44	44	45
87028400	leicspolice	18	9	12	20	21	17	9	7	8	5	3	4	9	4	3	7	4	4	4	6	8	10	11	9	5	10	8	12	9	12	16	14	7	7	9	11	12	13	15	14	14	16	14	14	12	17	4	3
87416722	skynewsbreak	151	156	150	161	164	150	136	151	134	129	139	133	121	133	117	123	98	97	102	117	119	102	106	92	80	68	80	75	73	60	56	51	58	47	50	31	40	47	45	42	28	22	27	33	29	21	23	19
87419268	andrew24nufc	28	28	29	28	26	13	31	25	29	34	31	12	8	15	16	15	28	26	37	34	18	40	1	1	0	1	1	1	1	2	1	1	1	1	2	4	1	5	2	2	28	22	27	3	0	21	23	19
87818409	guardian	168	155	166	141	147	138	152	147	133	128	138	125	132	119	116	114	109	111	108	116	118	98	96	85	88	84	91	92	70	72	66	67	36	64	68	73	44	31	32	32	29	34	32	34	31	26	25	21
88177260	kushandwisdom	2	5	5	3	3	2	6	5	7	2	12	5	78	6	6	3	2	3	10	3	4	6	46	5	4	6	5	4	8	1	3	12	2	6	12	10	3	9	1	3	16	8	3	1	9	12	12	6
88425990	_jamesr	92	103	124	119	76	100	59	89	120	22	115	12	8	15	16	15	5	26	129	11	18	9	1	89	38	4	1	47	4	6	43	4	44	5	6	5	1	5	2	2	0	6	4	3	0	0	0	0
88662925	fwalloe	122	106	123	66	78	117	43	113	61	115	125	116	62	0	0	0	57	0	1	0	0	0	2	0	1	0	0	0	0	0	0	0	0	0	0	0	0	0	0	0	1	0	2	0	2	1	2	2
88722311	drevanharris	130	119	156	131	115	143	148	96	94	96	80	91	82	86	86	58	104	100	89	54	82	45	26	35	31	86	19	34	38	20	25	30	22	66	8	21	20	15	57	6	11	1	1	2	3	3	1	1
89153368	seosherlock	37	21	56	11	13	47	13	32	4	12	32	28	14	10	24	75	9	15	16	5	15	5	4	13	2	15	6	6	5	5	7	8	8	15	17	2	15	1	14	31	27	3	31	9	21	32	36	12
89168924	bbc6music	20	16	16	16	16	19	5	13	13	18	21	18	17	3	2	12	7	13	15	35	5	17	5	4	13	8	25	7	20	7	8	11	10	10	8	6	49	24	12	10	2	2	0	11	10	2	3	4
89436302	richardpfranks	1	0	0	0	1	0	0	1	1	1	1	1	1	1	1	1	1	1	0	2	1	1	3	2	3	3	2	2	3	4	4	3	5	3	5	7	4	6	5	8	5	9	10	10	8	10	4	3
89457976	skymarkwhite	106	172	85	47	21	17	113	7	58	63	69	71	37	68	64	62	4	4	4	39	32	41	33	9	5	10	8	12	9	12	16	14	7	7	9	11	12	13	15	14	14	16	14	14	12	17	4	3
89486038	laurenlaverne	201	157	191	171	150	137	170	166	65	71	146	124	119	99	90	94	55	56	72	35	51	17	26	35	31	33	19	34	20	20	25	30	22	17	8	21	49	15	16	6	11	1	1	2	3	3	1	1
89699362	maxthewanted	6	12	11	12	10	4	7	3	5	7	5	16	2	9	7	10	18	5	8	8	7	7	9	8	12	5	14	11	7	13	12	5	6	14	7	16	7	3	8	1	4	11	8	7	6	4	11	6
89736622	davidwearing	57	94	30	66	101	90	86	95	61	94	26	88	66	87	29	95	57	87	28	40	78	50	19	29	48	36	0	0	0	0	0	0	0	0	0	0	0	0	0	0	1	0	2	0	2	1	2	2
89785537	accessnow	55	70	57	78	64	65	51	64	93	56	98	82	94	55	5	82	58	81	34	72	54	72	53	46	58	50	46	33	51	70	26	56	3	55	1	50	56	51	3	4	49	5	5	17	26	5	6	9
90034304	ravisomaiya	141	142	131	136	99	101	101	103	103	100	104	94	80	82	93	81	92	75	62	58	62	56	60	66	37	35	53	51	34	39	41	39	34	39	42	35	34	35	38	35	33	35	35	29	35	29	29	31
90501249	wu_ming_foundt	19	23	19	18	20	21	23	20	24	23	19	30	20	24	20	23	26	24	25	26	26	28	23	25	29	25	23	27	24	27	31	28	23	27	25	25	24	26	4	0	22	26	23	0	2	22	2	2
90831403	suptpaynewmp	1	0	0	0	1	0	0	1	1	1	1	1	1	1	1	1	1	1	0	2	1	1	3	2	3	3	2	2	3	4	4	3	5	3	5	7	4	6	5	8	5	9	10	10	8	10	4	3
91106924	ekoweshun	17	82	77	87	81	84	63	81	77	61	46	25	71	30	50	74	22	25	52	63	50	53	20	44	25	22	18	14	21	19	19	20	18	21	22	18	16	19	20	25	15	4	6	18	5	14	5	15
91441874	pimpbillclinton	3	8	19	39	7	6	3	2	3	4	2	3	5	24	20	9	10	24	3	26	11	28	23	25	7	25	11	27	24	27	17	4	23	5	25	25	9	26	6	5	22	10	23	13	11	8	10	11
92850955	brianmcharg	78	80	54	64	63	61	61	61	59	48	62	63	69	51	80	52	65	65	64	79	65	76	71	70	27	14	13	24	19	24	15	31	13	19	18	14	11	18	11	13	7	1	1	2	3	3	1	1
93274848	andrew_kenyon	21	83	18	21	11	14	14	14	14	14	13	8	7	8	9	8	3	8	2	4	10	2	1	1	0	1	1	1	1	2	1	1	1	1	2	4	1	5	2	2	0	6	4	3	0	0	0	0
93510406	akblackandred	0	1	1	1	0	1	1	0	0	0	0	0	0	0	0	0	0	0	1	0	0	0	2	0	1	0	0	0	0	0	0	0	0	0	0	0	0	0	0	0	1	0	2	0	2	1	2	2
94111386	skynewsgatherer	86	90	85	47	35	42	65	85	58	63	69	71	37	68	64	62	51	101	30	39	32	41	33	20	34	29	8	53	32	4	32	34	7	7	9	32	4	32	15	14	28	22	27	14	12	21	23	19
94120287	katenash	4	4	6	5	5	8	8	8	10	10	8	6	11	11	14	5	11	10	13	10	9	11	4	15	17	11	12	15	16	14	7	16	8	15	13	15	14	14	19	17	17	18	19	9	16	18	15	12
94336415	nickgriffinmep	142	153	148	163	146	135	154	153	132	144	142	108	115	81	95	125	93	96	113	102	107	90	86	84	81	91	79	94	75	67	74	73	71	72	71	62	69	64	61	63	50	54	54	41	48	43	36	41
94452429	tayorinde	27	27	28	24	24	26	32	35	37	30	40	35	41	39	40	41	29	49	6	47	3	24	7	24	9	9	24	9	25	9	5	10	9	8	4	8	5	7	9	1	2	21	0	4	1	2	3	4
95694967	tomfoot1	146	171	147	148	145	46	143	15	139	127	87	98	108	130	107	116	47	105	107	88	100	101	81	49	6	20	81	37	44	71	73	6	73	33	3	3	6	2	10	7	9	25	6	5	5	33	5	7
95721440	chrisshipitv	116	104	21	33	27	23	25	85	30	28	29	33	51	49	21	28	42	32	30	83	44	78	49	47	34	29	38	48	32	43	32	34	44	30	39	32	65	32	31	37	31	31	30	30	38	27	19	20
95870075	grahamruthven	23	130	104	31	6	10	59	89	120	22	10	12	8	15	16	15	28	26	18	4	18	2	1	1	0	1	1	1	1	2	1	1	1	1	2	4	1	5	2	2	0	6	4	3	0	0	0	0
97268285	matinastevis	83	86	88	67	98	68	84	68	63	52	56	66	74	66	66	78	47	57	54	52	52	60	47	55	39	38	49	46	36	49	42	40	40	33	36	36	42	36	30	38	30	25	44	23	37	33	40	23
97479037	ldn_ambulance	59	64	63	97	62	46	106	70	23	83	38	19	57	34	22	31	17	18	17	21	19	23	12	14	6	24	7	8	12	10	10	6	4	4	3	3	6	2	10	7	9	4	6	5	5	9	5	7
97893963	vaughancricket	48	40	49	52	41	53	38	49	48	57	50	45	8	56	44	65	3	59	2	4	56	2	1	1	0	1	1	1	1	2	1	1	1	1	2	4	1	5	2	2	0	6	4	3	0	0	0	0
98399760	fourth_official	24	21	39	11	13	32	4	32	4	22	32	28	7	8	9	8	3	8	2	4	10	2	1	1	0	1	1	1	1	2	1	1	1	1	2	4	1	5	2	2	0	6	4	3	0	0	0	0
100490911	damiontucker23	12	6	14	10	110	12	4	4	6	13	6	15	6	7	17	13	5	2	12	12	2	3	8	6	16	13	5	17	14	8	11	7	2	16	15	2	3	1	1	3	0	3	3	1	0	0	0	28
102420077	ruwaydamustafah	10	18	8	6	9	9	16	24	26	20	28	26	23	13	5	14	12	12	9	7	25	14	22	11	15	2	4	3	2	3	2	2	3	2	1	1	2	4	3	4	3	5	5	6	4	5	6	5
103140810	lyndseeyx	25	20	20	22	23	31	19	19	20	37	30	32	26	29	35	32	27	35	29	3	37	30	0	30	33	5	31	4	31	1	3	5	6	6	7	28	7	3	40	23	4	8	8	4	9	4	11	6
103620328	craigazey	11	13	15	4	4	5	39	40	38	6	34	9	15	20	30	16	13	16	22	16	13	13	15	10	10	12	9	10	10	11	6	9	11	9	19	9	8	11	7	9	6	7	7	4	1	6	8	8
104320286	tibbinakatibbin	7	2	2	2	2	3	2	12	2	3	4	2	3	5	4	2	6	6	6	1	3	4	7	7	9	9	3	9	4	9	5	10	9	8	4	8	5	7	9	1	2	2	0	4	1	2	3	4
105638274	andybelluk	125	113	109	97	89	108	77	84	79	44	70	90	25	33	63	31	52	70	35	69	83	66	62	75	38	70	45	39	45	51	43	54	50	22	48	51	21	49	47	15	36	19	17	37	20	25	16	32
105998402	andrewbuncombe	38	45	62	53	61	51	44	44	52	58	48	54	61	42	52	43	36	60	45	56	57	55	57	45	40	40	36	30	27	44	30	42	39	41	32	39	25	28	28	26	23	33	21	28	30	28	27	24
106197499	fatcouncillor	9	11	9	15	14	16	17	10	18	15	15	13	18	17	18	21	15	20	20	20	22	20	16	21	20	26	16	23	17	15	22	22	19	23	14	12	19	21	13	12	19	12	16	16	19	16	20	14
106390262	digbeth	1	0	0	0	1	0	0	1	1	1	1	1	1	1	1	1	1	1	0	2	1	1	3	2	3	3	2	2	3	4	4	3	5	3	5	7	4	6	5	8	5	9	10	10	8	10	4	3
108568373	skysportsnews	28	28	29	28	26	13	31	25	29	34	31	12	8	15	16	15	28	26	37	34	18	40	1	1	0	1	1	1	1	2	1	1	1	1	2	4	1	5	2	2	0	6	4	3	0	0	0	0
108740292	cnnmex	72	65	72	79	74	71	75	78	73	85	82	72	83	69	77	84	73	76	80	68	73	75	75	74	66	72	69	55	64	62	63	62	63	60	58	56	52	57	52	52	55	45	43	40	47	41	42	38
109302470	twiggy_garcia	33	37	55	41	39	63	5	63	60	47	14	18	17	52	2	42	54	37	55	37	5	12	5	4	54	8	25	7	53	7	8	11	10	10	31	6	29	24	12	10	20	2	0	11	10	2	3	4
111001089	livemaguk	7	2	2	2	2	3	2	12	2	3	4	2	3	5	4	2	6	6	6	1	3	4	7	7	9	9	3	9	4	9	5	10	9	8	4	8	5	7	9	1	2	2	0	4	1	2	3	4
111351589	tottenhamchoir	110	112	108	88	94	2	119	120	46	2	109	62	101	102	36	5	69	55	69	94	93	23	0	76	83	11	22	76	78	76	72	65	70	15	36	15	16	9	19	17	15	18	19	9	16	18	15	12
111917966	liam_1993	0	1	1	1	0	1	1	0	0	0	0	0	0	0	0	0	0	0	1	0	0	0	2	0	1	0	0	0	0	0	0	0	0	0	0	0	0	0	0	0	1	0	2	0	2	1	2	2
112125663	barnabyedwards	14	29	86	29	31	33	26	72	31	38	35	70	32	38	32	29	44	30	38	24	42	58	56	26	44	39	34	28	30	28	34	33	28	34	8	29	32	15	24	43	48	8	34	24	3	3	12	1
112202425	emmy_the_great	20	16	16	16	16	19	36	13	13	18	21	44	38	3	2	12	7	13	15	35	5	17	4	4	13	8	12	7	20	7	8	11	10	10	13	15	49	14	12	10	17	2	0	11	10	2	3	4
113158328	counterfireorg	122	106	123	66	8	7	146	113	9	9	0	0	10	0	0	0	0	0	1	0	6	8	2	0	14	0	0	0	0	0	0	0	0	0	0	0	0	0	0	0	1	0	2	0	2	1	2	2
114237001	the_multiman	54	51	26	36	33	39	42	16	15	26	43	27	49	48	47	18	40	72	39	18	21	34	30	51	80	17	20	75	18	60	23	51	58	47	50	31	40	47	45	42	28	22	27	33	29	9	23	19
114582000	sanasiino	23	17	23	27	48	22	20	21	91	21	22	50	42	25	43	39	45	23	44	44	35	37	35	38	45	49	51	45	46	25	29	25	27	31	20	20	27	22	3	50	25	24	28	21	22	20	21	18
114909490	marwa_g_h	8	7	10	7	8	7	10	6	9	9	7	10	10	14	8	6	8	9	7	9	6	8	10	12	14	2	4	3	2	3	2	2	3	2	1	1	2	4	3	4	3	5	5	6	4	5	6	5
114938008	sophiacr	16	24	25	14	17	15	18	18	19	16	24	17	19	22	23	20	21	22	26	22	23	22	17	19	23	18	15	20	22	22	12	5	24	24	7	23	7	16	8	22	4	11	20	7	6	4	11	6
114961445	thenoblequran	10	43	8	6	9	9	109	46	47	51	47	51	55	64	98	56	1	80	0	2	64	1	3	2	25	3	2	2	3	4	4	3	5	3	5	7	4	6	5	8	5	9	10	10	8	10	4	3
116916107	karlminns	161	149	140	152	144	144	134	130	142	140	129	121	118	117	113	113	112	118	111	107	110	99	95	104	97	74	73	77	67	64	60	72	67	61	74	68	71	58	63	57	54	48	34	44	40	52	43	33
118261863	mcdarke	100	79	0	83	77	129	133	80	99	101	127	120	117	111	112	122	90	108	104	104	108	105	94	98	98	79	71	82	66	4	4	51	58	47	50	7	4	6	45	42	5	22	27	33	29	21	23	19
118348954	wes078	108	111	107	26	106	29	80	27	75	107	17	22	100	2	26	108	95	95	92	5	91	5	24	3	7	30	11	5	6	5	13	4	17	11	6	5	15	37	6	31	10	10	31	20	21	8	10	11
118622636	aaron_kiely	17	82	77	87	81	84	63	81	77	61	46	25	71	30	50	74	22	25	52	63	50	53	20	44	25	22	18	14	21	19	19	20	18	21	22	18	0	19	20	0	15	0	2	18	2	14	2	15
118626543	marthakearney	107	110	106	115	109	112	104	111	115	110	108	107	105	105	87	44	85	79	83	66	68	81	66	68	76	61	67	72	69	73	53	76	69	65	69	69	67	59	56	48	59	32	44	46	51	33	24	37
118748235	charlieskies	42	3	3	2	12	3	11	11	11	8	11	7	12	12	12	11	16	14	14	14	14	15	14	16	18	16	17	16	13	17	14	19	25	13	21	24	10	12	4	5	12	13	9	22	23	15	22	8
119096317	s3cr3tsquirrel	20	16	16	16	16	19	5	13	13	18	21	23	21	3	2	12	7	13	15	106	5	17	5	4	13	8	3	7	20	7	8	11	10	10	45	6	39	7	12	10	2	2	0	11	10	2	3	4
119172241	key103	6	12	11	12	10	4	7	3	5	7	5	16	2	9	7	10	18	5	8	8	7	7	9	8	12	5	14	11	7	13	12	5	6	14	7	16	7	3	8	1	4	11	8	7	6	4	11	6
119714092	storyful	39	38	116	60	80	64	121	45	40	97	119	17	52	88	69	33	79	22	68	22	23	22	17	19	23	18	15	20	22	22	20	74	24	24	44	23	50	16	30	22	30	25	20	23	6	38	41	23
121555519	jieberswag	6	12	11	12	10	4	7	3	5	7	5	16	2	9	7	10	18	5	8	8	7	7	9	8	12	5	14	11	7	13	12	5	6	14	7	16	7	3	8	1	4	11	8	7	6	4	11	6
122171326	tyakingbola	33	37	55	41	39	63	5	63	60	47	14	18	17	52	2	42	54	37	55	37	5	12	5	4	54	8	25	7	53	7	8	11	10	10	31	6	29	24	12	10	20	2	0	11	10	2	3	4
124009932	saj23x	23	130	104	27	11	14	59	14	14	14	13	8	7	8	9	8	3	8	2	4	10	2	1	1	0	1	1	1	1	2	1	1	1	1	2	4	1	5	2	2	0	6	4	3	0	0	0	0
124027368	trendsmanc	5	10	7	8	6	10	12	9	12	11	10	14	13	10	11	4	9	17	18	19	16	18	13	13	2	21	6	6	5	5	13	8	17	11	14	2	15	1	14	12	0	3	3	1	0	0	0	0
125122481	depresseddarth	3	8	4	9	7	6	3	2	3	4	2	3	5	2	10	9	10	11	3	11	11	9	6	3	7	4	11	5	6	6	17	4	12	5	6	5	9	8	6	11	10	10	12	13	11	8	10	11
125192586	theadzfactor	9	11	9	15	14	16	17	10	18	15	15	13	18	17	18	21	15	20	20	20	22	20	16	21	20	26	16	23	17	15	22	22	19	23	14	12	19	21	13	12	19	12	16	16	19	16	20	14
125797024	razanspeaks	10	18	8	6	9	9	16	24	26	20	28	26	23	13	5	14	12	12	9	7	25	14	22	11	15	2	4	3	2	3	2	2	3	2	1	1	2	4	3	4	3	5	5	6	4	5	6	5
126130599	heartbeatxx33	42	2	2	2	2	3	2	3	2	3	4	2	3	5	4	2	6	6	6	1	3	4	7	7	9	9	3	9	7	9	5	10	9	8	4	8	5	7	9	1	2	6	0	7	1	2	3	4
126598723	gapyah	154	134	115	145	72	78	13	106	4	82	88	79	54	93	89	49	30	16	16	16	15	5	15	10	10	12	9	10	10	11	6	9	11	9	29	9	8	11	7	9	6	7	7	34	1	6	8	8
127483434	harrumble	64	120	93	70	86	76	36	100	84	90	91	44	38	3	2	79	7	105	90	35	80	16	78	4	21	19	57	62	20	7	8	13	10	17	11	21	30	17	16	6	11	1	1	2	3	3	1	1
127704815	fashion_workrm	27	27	28	24	24	26	32	35	37	30	40	35	41	39	40	41	29	49	6	47	3	24	7	24	9	9	24	9	25	9	5	10	9	8	4	8	5	7	9	1	2	21	0	4	1	2	3	4
130134724	darshnasoni	79	76	58	114	35	42	65	1	1	1	1	1	1	1	1	1	1	1	0	2	1	1	3	2	3	3	2	2	3	4	4	3	5	3	5	7	4	6	5	8	5	9	10	10	8	10	4	3
130910083	anfieldtoffee	2	188	188	179	19	2	6	5	7	2	12	5	29	21	6	3	2	3	21	3	20	19	0	5	22	6	5	4	23	1	3	17	20	6	12	22	3	9	1	19	16	8	3	1	17	19	17	22
131116115	jorowlingnet	3	8	4	9	7	6	3	2	3	4	2	3	5	2	10	9	10	11	3	11	11	9	6	3	7	4	11	5	6	6	17	4	12	5	6	5	9	8	6	11	10	10	12	13	11	8	10	11
131865873	carloslatuff	99	99	92	104	95	97	100	102	72	78	81	75	77	72	76	83	78	74	74	73	71	74	72	60	63	55	60	68	59	65	51	57	61	56	61	59	53	46	51	55	51	44	45	38	46	39	37	40
132851724	dickymoo	68	74	71	73	88	80	74	55	54	80	78	57	75	57	73	51	48	50	76	17	40	32	43	44	8	20	22	14	44	32	47	20	4	4	3	3	0	2	0	0	1	0	2	0	2	1	2	2
132901728	mtattersallitv	51	83	21	33	27	23	25	83	30	28	29	33	51	49	21	28	42	32	84	85	44	3	49	20	72	46	43	47	14	48	11	64	26	16	15	60	36	1	53	15	31	3	3	9	38	40	16	28
133324858	moronwatch	9	11	9	15	14	16	17	10	18	15	15	13	18	17	18	21	15	20	20	20	22	20	16	21	20	26	16	23	17	15	22	22	19	23	14	12	19	21	13	12	19	12	16	16	19	16	20	14
134649243	noel_doyle	0	1	1	1	0	1	1	0	0	0	0	0	0	0	0	0	0	0	1	0	0	0	2	0	1	0	0	0	0	0	0	0	0	0	0	0	0	0	0	0	1	0	2	0	2	1	2	2
134850489	politicallybrit	143	138	138	154	132	128	130	136	119	123	120	111	134	91	111	71	82	44	50	80	96	84	83	58	77	58	55	54	58	57	84	63	54	53	51	1	60	30	37	39	41	32	29	1	43	34	32	30
136004952	afneil	164	168	163	156	143	132	149	133	145	118	122	105	99	100	97	88	97	83	82	77	75	83	77	79	65	69	64	64	61	63	61	59	59	62	53	54	51	54	48	49	52	41	38	39	41	42	35	15
136263204	ken4london	109	109	105	40	117	92	64	112	23	66	38	19	106	34	36	40	17	55	69	17	40	23	65	14	6	20	22	8	12	10	10	6	4	4	3	3	6	2	10	7	9	4	6	18	5	14	5	7
136421889	inspectorwinter	150	87	90	84	90	133	107	87	78	93	84	85	93	80	1	20	88	101	0	98	1	77	3	86	5	89	8	84	9	4	70	14	7	7	9	11	4	6	15	14	14	16	14	14	12	17	4	3
136563992	networkmcr	24	21	39	11	13	32	13	32	4	12	32	28	14	10	24	4	9	15	16	5	15	5	4	13	2	11	6	6	5	5	7	8	8	15	13	2	14	1	14	17	27	3	19	9	21	32	15	12
137480382	der_bluthund	13	3	3	13	12	11	11	11	11	8	11	7	12	12	12	11	16	14	14	14	14	15	14	16	18	16	17	16	13	17	14	19	15	13	16	17	10	12	4	5	12	13	9	17	7	15	7	9
138037459	ukhomeoffice	36	39	40	51	38	25	9	26	8	5	3	4	9	4	3	7	4	4	4	6	8	10	11	9	5	10	8	12	9	12	16	14	7	7	9	11	12	13	15	14	14	16	14	14	12	17	4	3
138080139	youngturksrec	48	40	49	52	41	53	38	49	48	57	50	45	60	56	44	65	30	59	58	55	56	17	58	61	59	56	61	57	52	56	6	48	57	50	29	44	8	33	7	46	2	2	7	11	1	6	8	4
139125115	asa_wire	149	152	144	142	148	24	132	128	135	126	131	59	72	73	8	6	8	9	7	9	6	8	10	12	14	98	27	93	88	80	81	2	78	2	1	1	2	4	3	4	3	5	5	6	4	5	6	5
139991750	footballagentpm	23	130	104	27	89	32	59	84	79	22	70	8	7	8	9	8	3	8	2	4	10	2	1	1	0	1	1	1	1	2	1	1	1	1	2	4	1	5	2	2	0	6	4	3	0	0	0	0
140067378	drosetimes	195	179	197	178	46	165	176	174	169	75	90	143	141	148	104	132	129	102	128	93	95	35	91	64	49	87	74	30	27	33	30	21	46	42	32	49	25	28	28	26	23	33	21	28	13	28	27	24
140118545	queen_uk	76	36	4	69	52	30	54	56	45	46	36	40	64	58	59	68	60	51	53	49	46	47	6	3	47	4	41	5	6	6	28	4	12	5	6	5	9	8	6	11	10	10	12	13	11	8	10	11
142945295	davidjewood	9	6	56	11	33	47	4	10	4	26	43	27	49	7	24	75	15	2	20	12	2	3	30	21	16	26	16	17	17	15	11	22	19	23	14	12	19	21	13	12	19	12	16	1	19	16	20	14
143145579	thepoke	90	15	24	25	18	20	21	29	21	45	23	20	30	63	15	19	19	31	41	15	39	16	40	23	26	14	13	21	19	21	23	13	13	19	18	14	11	18	11	13	7	1	1	2	3	3	1	1
143415291	bbcbreakfast	65	69	65	71	60	91	49	62	66	77	53	60	76	70	57	80	53	71	57	70	55	61	70	69	57	51	58	56	56	52	55	49	51	54	40	48	46	50	39	45	44	43	41	42	45	37	38	36
144152286	samanienewbs	177	52	38	3	16	45	56	57	53	59	58	23	21	3	2	12	7	13	15	106	4	6	5	4	13	8	3	7	8	7	8	11	10	10	45	6	39	9	12	10	2	2	0	11	10	12	12	6
145281458	mcewangus	104	129	129	111	108	139	89	139	130	116	88	40	123	115	89	104	106	51	66	49	46	47	87	3	47	4	41	5	6	6	28	4	12	5	6	5	9	8	6	11	10	10	12	13	11	8	10	11
147304867	erichmcelroy	2	58	44	45	68	2	6	5	7	2	12	65	4	6	67	3	2	3	10	3	4	6	28	59	4	14	13	4	8	1	15	12	2	6	12	10	11	9	11	3	7	1	1	2	3	12	1	1
148711787	alarabiya	12	50	14	10	51	55	52	22	16	13	44	15	16	27	17	13	62	7	5	27	2	3	8	6	11	7	10	13	11	8	9	7	16	12	10	19	13	10	18	16	8	15	15	12	14	11	9	10
148853018	everyteenslife	6	12	11	12	10	4	7	3	5	7	5	16	2	9	7	10	18	5	8	8	7	7	9	8	12	5	14	11	7	13	12	5	6	14	7	16	7	3	8	1	4	11	8	7	6	4	11	6
150626780	bbcwm	1	0	0	0	1	0	0	1	1	1	1	1	1	1	1	1	1	1	0	2	1	1	3	2	3	3	2	2	3	4	4	3	5	3	5	7	4	6	5	8	5	9	10	10	8	10	4	3
150677438	skysports_bryan	28	28	29	28	26	13	31	25	29	34	31	12	8	15	16	15	28	26	37	34	18	40	1	1	0	1	1	1	1	2	1	1	1	1	2	4	1	5	2	2	0	6	4	3	0	0	0	0
152184945	fuckyeahhackney	17	14	13	19	15	18	15	17	17	17	16	25	27	30	19	26	22	25	11	23	27	27	20	22	8	22	18	14	21	19	19	20	18	21	22	33	16	2	27	25	15	4	6	5	5	14	5	7
152601415	okwonga	43	44	27	46	43	49	35	52	22	53	51	21	39	13	5	14	12	12	9	7	24	14	27	11	15	2	4	29	2	3	2	2	3	2	1	1	2	4	3	4	3	5	5	6	4	5	6	5
152615278	gabs50zakuani	7	2	2	2	2	3	2	12	2	3	4	2	3	5	4	2	6	6	6	1	3	4	7	7	9	9	3	9	4	9	5	10	9	8	4	8	5	7	9	1	2	2	0	4	1	2	3	4
153733845	shmeelitche	148	197	160	144	142	23	142	142	122	28	29	115	57	34	21	28	84	32	84	85	19	120	111	20	72	46	43	71	14	48	83	64	36	67	67	60	44	60	53	53	39	47	47	26	44	45	26	39
153810216	hackneyabbott	17	82	77	87	81	84	63	81	77	61	46	25	71	30	50	74	22	25	52	63	50	53	20	44	25	22	18	14	21	19	19	20	18	21	22	18	16	19	20	25	15	4	6	18	5	14	5	15
154462629	paulponting	27	27	28	24	24	26	32	35	37	30	40	35	41	39	40	41	29	49	81	47	79	24	82	24	73	76	24	69	25	69	64	68	47	46	64	53	62	38	42	23	56	21	49	3	24	44	44	45
154592428	heartz15	29	41	37	42	40	27	28	38	28	49	49	52	4	31	53	54	66	66	51	51	49	54	0	53	55	6	54	52	7	13	12	8	52	57	52	16	7	9	1	1	4	11	8	20	6	4	11	17
155906551	katiekitamura	73	75	73	65	75	82	62	79	22	86	83	21	84	77	71	86	81	64	65	74	74	68	64	67	71	73	66	29	60	25	29	25	27	31	62	45	27	56	44	40	25	24	28	6	4	5	39	5
155927976	rioferdy5	89	93	76	86	11	14	14	14	14	14	13	8	7	8	9	8	3	8	2	4	10	2	1	1	0	1	1	1	1	2	1	1	1	1	2	4	1	5	2	2	0	6	4	3	0	0	0	0
157218534	deathstarpr	3	8	4	9	7	6	3	2	3	4	2	3	5	2	10	9	10	11	3	11	11	9	6	3	7	4	11	5	6	6	17	4	12	5	6	5	9	8	6	11	10	10	12	13	11	8	10	11
157813147	mr2gmusic	62	17	23	96	28	22	20	21	44	21	22	50	42	25	43	39	45	23	44	44	35	37	35	38	45	49	51	45	46	25	29	25	27	31	20	20	27	22	44	40	25	24	28	21	22	20	21	18
158009210	paraicobrien	155	185	194	169	190	75	49	149	147	2	53	79	65	93	57	98	53	50	57	17	55	61	43	49	57	20	22	56	44	52	55	6	4	54	3	3	6	50	10	7	9	4	6	5	5	37	5	7
158347296	gregstarz	28	28	29	28	26	13	31	25	29	34	31	12	8	15	16	15	28	26	37	34	18	40	1	1	0	1	1	1	1	2	1	1	1	1	2	4	1	5	2	2	0	6	4	3	0	0	0	0
158414847	thedailyshow	166	170	143	159	163	85	82	86	76	65	76	61	96	94	94	96	77	104	101	78	98	67	74	82	63	60	60	65	59	59	51	38	35	56	27	27	53	46	33	27	40	44	26	38	46	39	31	40
159717642	strettynews	5	10	7	8	6	10	12	9	12	11	10	14	13	10	11	4	9	17	18	19	16	18	13	13	2	21	6	6	5	5	13	8	17	11	2	2	15	1	14	2	0	3	4	3	0	0	0	0
160817572	lord_voldemort7	3	8	4	9	7	6	3	2	3	4	2	3	5	2	10	9	10	11	3	11	11	9	6	3	7	4	11	5	6	6	17	4	12	5	6	5	9	8	6	11	10	10	12	13	11	8	10	11
160926944	lord_sugar	77	81	91	98	91	96	81	82	92	109	97	104	120	79	82	87	105	99	105	84	102	89	104	97	27	83	84	78	49	24	71	31	47	46	47	28	20	38	42	9	6	7	4	3	24	25	0	0
161736964	abougehad	8	7	10	7	8	7	10	6	9	9	7	10	10	14	8	6	8	9	7	9	6	8	10	12	14	2	4	3	2	3	2	2	3	2	1	1	2	4	3	4	3	5	5	6	4	5	6	5
162152060	park51	103	43	164	108	97	9	138	46	47	51	47	51	55	64	5	56	117	80	8	82	64	86	76	11	25	3	2	3	7	3	12	3	49	13	7	46	48	9	4	5	29	5	8	10	30	26	25	21
163402911	gemmaricketts	103	151	117	108	94	110	89	140	150	61	46	34	28	128	50	36	32	28	24	32	31	33	65	32	25	23	18	31	28	26	19	27	26	22	30	18	16	19	20	15	15	19	17	18	20	14	16	15
163828075	goodnewshackney	17	14	13	19	15	18	15	17	17	17	16	25	27	30	19	26	22	25	11	23	27	27	20	22	8	22	18	14	21	19	19	20	18	21	22	33	16	2	27	25	15	4	6	5	5	14	5	7
164260558	londontext	148	101	52	24	24	26	41	42	41	30	45	35	36	47	40	70	29	43	43	61	87	39	45	80	52	43	44	50	25	58	26	46	42	51	49	53	54	53	36	41	43	39	50	8	24	7	14	10
166127661	thecowlicker	65	69	65	71	60	75	49	62	66	77	53	60	76	70	57	80	53	71	57	70	55	61	70	69	57	51	58	56	56	52	55	49	51	54	40	48	46	50	39	45	44	43	41	42	45	37	38	36
166746752	darwinslibrary	75	89	84	45	59	167	36	69	27	36	85	44	38	99	90	91	68	44	50	35	86	82	4	65	79	78	12	54	57	53	59	55	66	40	54	55	49	14	37	39	46	32	29	9	26	24	32	30
166767883	joey7barton	21	19	18	21	11	14	14	14	14	14	13	8	7	8	9	8	3	8	2	4	10	2	1	1	0	1	1	1	1	2	1	1	1	1	2	4	1	5	2	2	0	6	4	3	0	0	0	0
167181342	zarahsultana	6	12	11	12	10	4	7	3	5	7	5	16	2	9	7	10	18	5	8	8	7	7	9	8	12	5	14	11	7	13	12	5	6	14	7	16	7	3	8	1	4	11	8	7	6	4	11	6
167408971	judd147t	21	19	18	21	11	14	14	14	14	14	13	8	7	8	9	8	3	8	2	4	10	2	1	1	0	1	1	1	1	2	1	1	1	1	2	4	1	5	2	2	0	6	4	3	0	0	0	0
170310383	yiannimize	27	27	28	24	24	26	32	35	37	30	40	35	41	39	40	41	29	49	81	47	79	24	82	24	73	76	24	69	25	69	64	68	47	46	64	53	62	38	42	23	56	21	49	3	24	44	44	45
172651750	trendsliverpool	5	10	7	8	6	10	12	9	12	11	10	14	13	10	11	4	9	17	18	19	16	18	13	13	2	13	6	6	5	15	13	8	17	11	14	2	15	1	1	12	0	3	3	1	0	0	0	28
172699095	heardinlondon	26	14	13	19	15	18	15	17	17	39	16	20	27	16	19	26	22	25	11	23	27	27	20	22	21	19	0	0	0	0	19	0	0	0	0	0	0	0	0	0	1	0	2	0	2	1	2	2
173635658	nawaranegm	8	7	10	7	8	7	10	6	9	9	7	10	10	14	8	6	8	9	7	9	6	8	10	12	14	2	4	3	2	3	2	2	3	2	1	1	2	4	3	4	3	5	5	6	4	5	6	5
173971040	lawcol888	144	146	110	39	136	62	122	73	124	158	2	6	11	11	70	5	11	10	13	10	9	11	4	15	17	11	12	15	16	14	7	16	8	15	13	15	14	14	19	17	17	18	19	9	16	18	15	12
174253648	cllr_mikeharris	124	134	102	127	123	103	117	106	110	108	117	79	91	93	75	44	91	46	83	66	68	81	66	68	76	61	67	72	69	54	53	58	56	65	46	38	31	44	34	54	47	23	37	31	26	24	28	34
174500441	shad0wjack	153	35	154	82	141	62	48	47	104	64	66	67	70	75	61	77	108	63	77	6	66	69	69	42	64	62	77	61	62	34	78	53	7	7	56	65	43	34	8	21	35	37	25	14	12	47	34	35
178021295	camdenpubcrawl	3	8	4	9	7	6	83	2	3	4	86	3	5	2	10	9	10	11	3	11	11	9	6	3	7	4	11	5	6	6	17	4	12	5	6	5	9	8	6	11	10	10	12	13	11	8	10	11
178094940	chloejdbfever	6	60	11	2	10	4	2	3	5	7	4	16	2	5	4	10	18	5	8	8	7	7	9	8	12	5	14	11	7	13	12	5	9	8	7	8	7	3	8	1	2	11	8	7	1	4	11	6
180730203	aj_hudson	134	107	99	110	107	124	103	124	109	120	107	134	98	134	127	124	96	90	103	100	92	88	63	93	70	75	72	83	68	78	69	78	68	69	63	67	61	62	55	48	32	52	24	35	28	46	24	37
180779476	londonfire	36	39	40	51	38	25	9	26	8	5	3	4	9	4	3	7	4	4	4	6	8	10	11	9	5	10	8	12	9	12	16	14	7	7	9	11	12	13	15	14	14	16	14	14	12	17	4	3
181168157	sampepper	25	20	20	22	23	31	19	19	20	37	30	32	26	29	35	32	27	35	29	3	37	30	0	30	33	5	31	4	31	1	3	5	6	6	7	28	7	3	40	23	4	8	8	7	9	4	11	6
181523152	muskhalili	102	68	142	109	93	131	120	65	97	99	74	47	58	36	31	53	34	29	31	36	36	73	36	41	28	27	30	22	26	31	38	35	32	28	33	26	28	29	26	29	13	14	11	15	13	13	13	13
182227106	muslimerican	10	43	8	6	9	9	16	46	47	51	47	51	55	64	5	56	12	12	9	7	64	14	22	11	15	2	4	3	2	3	2	2	3	2	1	1	2	4	3	4	3	5	5	6	4	5	6	5
184590186	iammrmiller	25	20	20	22	23	31	19	19	20	37	96	32	26	29	35	32	27	35	29	3	37	30	0	30	33	5	31	4	31	1	3	5	6	6	7	28	7	3	40	23	4	8	8	7	9	4	11	6
184625366	ui_frontline	5	10	7	8	6	10	12	9	12	11	10	14	13	8	11	4	3	8	2	4	16	2	13	1	0	1	1	1	1	2	1	1	1	1	2	4	1	5	2	2	0	6	4	3	0	0	0	0
185278747	mrdangallier	3	177	176	39	52	30	3	73	3	46	2	40	54	20	70	49	30	16	3	16	13	43	15	10	10	12	9	10	10	11	6	9	11	9	29	9	8	11	7	9	6	7	7	4	1	6	8	8
186569856	robboma3	24	52	38	3	6	45	56	57	53	59	58	28	4	28	11	30	2	93	2	4	4	2	0	34	0	1	1	1	1	2	1	1	1	1	2	4	1	5	2	2	0	6	4	3	0	0	0	0
188443744	timenewsfeed	50	55	51	59	53	58	55	59	55	60	57	58	67	59	60	50	63	62	61	59	59	52	42	78	53	71	59	44	41	40	58	60	31	38	35	34	35	37	29	30	39	28	40	26	25	11	26	25
188711259	thomasmeadia	39	38	110	82	136	62	121	131	40	160	119	40	52	42	59	33	79	51	68	49	100	22	6	3	23	18	15	20	6	22	28	74	12	24	44	23	50	16	6	22	10	10	20	13	6	15	10	11
189376144	naomiaklein	19	23	19	18	20	21	23	20	24	23	19	30	20	24	20	23	26	24	25	26	26	28	23	25	29	25	23	27	24	27	31	28	23	27	25	25	24	26	4	0	22	26	23	0	2	22	2	2
190247161	sofiaefree	0	34	1	114	0	1	1	0	0	0	0	0	0	0	0	0	0	0	1	0	0	0	2	0	1	0	0	0	0	0	0	0	0	0	0	0	0	0	0	0	1	0	2	0	2	1	2	2
190587612	uk_blackberry	31	101	42	30	42	50	2	51	41	3	4	31	36	47	7	2	31	5	43	1	87	39	45	80	52	43	3	50	4	13	26	46	42	14	49	8	5	7	9	1	43	39	50	8	1	2	14	4
191935946	emmelinedraws	4	4	6	5	5	8	8	8	10	10	8	6	11	11	14	5	11	10	13	10	9	11	4	15	17	11	12	15	16	14	7	16	8	15	13	15	14	14	19	17	17	18	19	9	16	18	15	12
192888231	koningin_nl	108	111	107	26	106	29	80	27	75	107	17	22	100	2	26	108	95	95	92	5	91	5	24	3	7	30	11	5	6	5	13	4	17	11	6	5	15	37	6	31	10	10	31	20	21	8	10	11
193703862	baezfer	2	5	5	3	3	2	6	5	7	2	12	5	4	6	6	3	2	3	10	3	4	6	0	5	4	6	5	4	8	1	3	12	2	6	12	10	3	9	1	3	16	8	3	1	9	12	12	6
196117813	jamesdoleman	111	133	111	68	129	109	105	108	113	117	124	76	62	74	58	73	74	40	75	64	30	31	31	37	32	34	63	36	39	37	40	37	30	36	20	20	37	22	41	34	37	38	36	21	22	20	21	18
197232446	welshtoy	9	11	9	15	14	16	17	10	18	15	15	13	18	17	18	21	15	20	20	20	22	20	16	21	20	26	16	23	17	15	22	22	19	23	14	12	19	21	13	12	19	12	16	16	19	16	20	14
198543863	domesticgoddesq	29	41	37	42	40	27	28	38	28	49	49	52	4	31	53	54	66	66	51	51	49	54	0	53	55	6	54	52	77	82	28	8	52	57	52	5	47	45	1	61	60	42	12	20	24	8	10	11
198584761	georgemonbiot	118	143	142	109	25	131	30	28	43	29	19	42	20	37	20	23	33	24	25	40	26	28	23	25	29	25	23	27	24	27	31	28	23	27	25	25	24	26	4	0	22	26	23	0	2	22	2	2
198880015	katieweasel	14	67	9	85	79	69	79	10	90	15	63	13	18	17	25	24	15	20	27	20	22	20	16	33	36	31	16	23	17	15	22	22	37	23	34	12	38	21	13	12	19	12	16	16	19	16	20	14
199301958	sir_fergie	5	26	7	8	6	10	12	9	12	11	10	14	13	28	11	30	43	17	18	19	16	18	13	34	2	21	6	6	5	5	13	8	17	11	14	2	15	1	14	12	45	3	3	1	0	0	33	0
200256042	onedirection_uk	6	12	11	12	10	4	7	3	5	7	5	16	2	9	7	10	18	5	8	8	7	7	9	8	12	5	14	11	7	13	12	5	6	14	7	16	7	3	8	1	4	11	8	7	6	4	11	6
201247027	everythingedl	122	106	123	68	48	72	43	53	64	76	67	73	62	25	58	73	74	23	67	24	43	48	2	0	50	0	71	32	66	31	0	41	19	28	33	45	28	29	26	29	19	12	16	16	4	1	39	14
205745313	pcstanleywmp	1	0	0	0	1	0	0	1	1	1	1	1	1	1	1	1	1	1	0	2	1	1	3	2	3	3	2	2	3	4	4	3	5	3	5	7	4	6	5	8	5	9	10	10	8	10	4	3
206148720	princess_retail	127	35	152	116	124	146	48	47	33	64	66	31	70	23	61	77	31	19	77	33	66	69	69	42	64	62	7	61	62	34	50	26	38	18	47	3	3	34	1	3	20	37	25	7	33	9	12	28
206255797	adistarmanc	5	26	7	8	6	10	12	9	12	11	10	14	13	28	11	30	43	17	18	19	16	18	13	34	2	21	6	6	5	5	13	1	1	11	14	2	1	1	14	2	0	3	4	1	0	0	0	0
207511540	tinitedotcom	2	5	5	3	3	2	6	5	7	2	12	5	29	6	6	3	2	3	10	3	4	6	0	5	4	6	5	4	8	1	3	12	2	6	12	10	3	9	1	3	16	8	3	1	9	12	12	6
208361818	majorityfm	19	3	3	13	12	11	11	11	11	8	11	7	12	12	12	11	16	14	14	14	14	15	14	16	18	16	17	16	13	17	14	19	23	13	25	25	10	12	4	5	12	13	9	17	7	15	7	9
209994211	cherlloyd	7	2	2	2	2	3	2	12	2	3	4	2	3	5	4	2	6	6	6	1	3	43	7	7	9	9	3	9	4	9	5	10	9	8	4	8	5	7	9	1	2	2	0	4	1	2	3	4
211119735	unnamedinsider	26	15	24	25	18	20	21	29	21	39	23	20	30	17	15	19	19	31	41	15	39	16	40	23	26	14	16	23	17	15	23	13	13	19	18	14	11	18	11	13	7	1	1	2	3	3	1	1
211350016	willcommon	0	1	1	1	0	1	1	0	0	0	0	0	0	0	0	0	0	0	1	0	0	0	2	0	1	0	0	0	0	0	0	0	0	0	0	0	0	0	0	0	1	0	2	0	2	1	2	2
213243802	jdpoc	53	59	69	68	65	60	43	71	107	88	121	106	62	97	58	73	74	90	67	76	0	46	63	0	70	0	72	41	0	0	0	0	0	0	0	0	0	0	0	0	1	0	2	0	2	1	2	2
213432901	charlotteitv	1	0	0	0	1	0	0	1	1	1	1	1	1	1	1	1	1	1	0	2	1	1	3	2	3	3	2	2	3	4	4	3	5	3	5	7	4	6	5	8	5	9	10	10	8	10	4	3
215394809	daftlimmy	78	80	54	64	63	61	61	61	59	48	62	63	69	51	80	52	65	65	64	79	65	76	71	70	27	14	13	24	19	24	15	31	13	19	18	14	11	18	11	13	7	1	1	2	3	3	1	1
216264820	themichaelowen	21	19	18	21	11	14	14	14	14	14	13	8	7	8	9	8	3	8	2	4	10	2	1	1	0	1	1	1	1	2	1	1	1	1	2	4	1	5	2	2	0	6	4	3	0	0	0	0
216299334	piersmorgan	72	65	72	79	74	71	75	78	73	85	82	72	83	69	77	84	73	76	80	68	73	75	75	74	66	72	69	55	64	62	63	62	63	60	58	56	52	57	52	52	55	45	43	40	47	41	42	38
217266951	rubbdingyrapids	23	17	23	27	48	22	20	21	91	21	22	50	42	25	43	39	45	23	44	44	35	37	35	38	45	49	51	45	46	25	29	25	27	31	20	20	27	22	3	50	25	24	28	21	22	20	21	18
219287217	brumpolice	1	0	0	0	1	0	0	1	1	1	1	1	1	1	1	1	1	1	0	2	1	1	3	2	3	3	2	2	3	4	4	3	5	3	5	7	4	6	5	8	5	9	10	10	8	10	4	3
219361591	brumprotestor	0	1	1	1	0	1	1	0	0	0	0	0	0	0	0	0	0	0	1	0	0	0	2	0	1	0	0	0	0	0	0	0	0	0	0	0	0	0	0	0	1	0	2	0	2	1	2	2
219637569	immediatepr1	29	37	55	41	39	27	5	63	60	47	14	52	17	23	2	22	21	19	11	22	23	12	5	19	8	18	25	7	22	7	20	11	10	24	10	6	47	24	12	10	20	42	0	11	10	4	9	42
220156957	maariabutt	47	34	67	61	57	24	72	48	68	4	61	59	72	73	42	38	41	40	36	41	30	31	31	37	32	34	27	36	49	37	40	37	30	36	20	20	20	22	41	34	37	38	36	21	22	20	21	18
221012788	jayne_murray	11	13	15	4	4	5	19	19	20	6	34	9	15	29	35	16	13	16	29	16	13	13	15	30	10	12	9	10	10	11	6	9	11	9	19	9	8	11	7	9	6	7	7	4	1	6	8	8
221549678	puffles2010	53	59	69	1	65	60	43	71	0	0	0	0	0	0	0	0	0	0	1	0	0	0	2	0	1	0	0	0	0	0	0	0	0	0	0	0	0	0	0	0	1	0	2	0	2	1	2	2
221928386	arsehole_pete_d	14	13	15	4	4	5	26	36	31	6	39	9	15	38	25	24	13	45	38	42	42	13	15	5	4	12	9	10	10	11	6	9	11	9	19	9	8	3	7	9	6	7	7	4	1	6	8	8
222199806	bunnybabebecki	12	6	14	10	110	12	4	4	6	13	6	15	6	7	17	13	5	2	12	12	2	3	8	6	16	13	5	17	14	8	11	7	2	16	15	2	3	1	1	3	0	3	3	1	0	0	0	0
222471144	exiledsurfer	13	3	3	13	12	11	11	11	11	8	11	7	12	12	12	11	16	14	14	14	14	15	14	16	18	16	17	16	13	17	14	19	15	13	16	17	10	12	4	5	12	13	9	17	7	15	7	9
222556688	tonyparsonsuk	84	127	44	67	85	68	68	68	27	36	85	65	74	66	67	78	56	57	54	52	52	60	47	55	39	38	49	46	36	49	42	40	40	33	36	36	52	36	30	38	30	45	43	40	37	41	40	38
224257403	anonops	13	3	3	13	12	11	11	11	11	8	11	7	12	12	12	11	16	14	14	14	14	15	14	16	18	16	17	16	13	17	14	19	15	13	16	17	10	12	4	5	12	13	9	17	7	15	7	9
225663702	anonymousirc	13	3	3	13	12	11	11	11	11	8	11	7	12	12	12	11	16	14	14	14	14	15	14	16	18	16	17	16	13	17	14	19	15	13	16	17	10	12	4	5	12	13	9	17	7	15	7	9
226171097	purelaise	126	87	90	84	90	117	116	87	78	93	84	85	93	80	58	97	88	91	66	98	115	77	99	86	89	75	75	84	73	60	32	41	55	32	28	31	40	47	45	42	28	22	27	33	29	21	23	19
227720229	groupanon	13	3	3	13	12	11	11	11	11	8	11	7	12	12	12	11	16	14	14	14	14	15	14	16	18	16	17	16	13	17	14	19	15	13	16	17	10	12	4	5	12	13	9	17	7	15	7	9
228016948	vanja_mufc	5	26	7	8	6	10	12	9	12	11	10	14	13	28	11	30	43	17	18	19	16	18	13	34	2	21	6	6	5	5	13	1	1	11	14	2	1	1	14	2	0	3	4	1	0	0	0	0
228428009	sweetladyh	76	36	4	69	52	30	54	56	45	46	36	40	64	58	59	68	60	51	53	49	46	47	6	3	47	4	41	5	6	6	28	4	12	5	6	5	9	8	6	11	10	10	12	13	11	8	10	11
230527949	anonymouspress	13	3	3	13	12	11	11	11	11	8	11	7	12	12	12	11	16	14	14	14	14	15	14	16	18	16	17	16	13	17	14	19	15	13	16	17	10	12	4	5	12	13	9	17	7	15	7	9
231020518	jonathanwaldcnn	159	162	141	150	140	130	135	141	131	135	130	123	126	125	114	99	113	114	106	108	111	100	100	83	87	95	78	90	83	75	75	79	44	71	70	71	65	65	60	64	31	46	46	23	38	40	45	23
231785883	stellduffy	75	89	84	81	59	95	93	69	27	36	135	74	111	106	102	91	68	44	50	81	86	82	73	65	79	78	57	54	57	53	59	55	66	53	54	55	59	30	37	39	46	32	29	9	16	18	15	12
233173651	ianmodmoore	84	58	44	45	68	95	93	72	27	36	85	65	43	83	67	46	24	30	88	24	38	36	28	59	26	14	13	21	19	21	15	23	13	34	18	14	11	18	11	13	7	1	1	2	3	3	1	1
234118408	jelvesie	39	38	79	60	83	64	76	34	40	35	59	102	52	61	48	33	51	53	30	75	90	32	33	39	34	29	68	37	32	32	32	34	55	32	28	32	50	61	24	37	58	50	53	24	50	49	46	46
234259846	sixeightkafe	1	0	0	0	1	0	0	1	1	1	1	1	1	1	1	1	1	1	0	2	1	1	3	2	3	3	2	2	3	4	4	3	5	3	5	7	4	6	5	8	5	9	10	10	8	10	4	3
234925810	majstar7	23	17	23	27	48	22	20	21	91	21	22	50	42	25	43	39	45	23	44	44	35	37	35	38	45	49	51	45	46	25	29	25	27	31	20	20	27	22	3	50	25	24	28	21	22	20	21	18
235727524	evil_dumbledore	3	8	4	9	7	6	3	2	3	4	2	3	5	2	10	9	10	11	3	11	11	9	6	3	7	4	11	5	6	6	17	4	12	5	6	5	9	8	6	11	10	10	12	13	11	8	10	11
236814541	suhelbaxi	70	42	50	63	28	6	3	2	3	4	2	3	5	2	10	9	10	11	3	11	11	9	6	3	7	4	11	5	6	6	17	4	12	5	6	5	9	8	6	11	10	10	12	13	11	8	10	11
236891946	ajstream	46	53	47	50	55	54	57	58	42	41	42	49	45	46	45	47	50	41	42	45	41	44	44	43	41	45	40	43	40	47	46	43	15	43	16	17	10	12	35	5	12	13	9	17	7	15	7	9
237057786	lord_g_almighty	11	13	15	4	4	5	3	73	3	6	2	9	15	20	70	16	13	16	3	16	13	13	15	10	10	12	9	10	10	11	6	9	11	9	19	9	8	11	7	9	6	7	7	4	1	6	8	8
237836050	in_focus	22	25	17	17	22	28	22	15	25	24	9	11	31	18	13	17	14	7	5	13	12	21	18	17	11	7	10	13	11	23	9	15	16	12	10	19	13	10	18	16	8	15	15	12	14	11	9	10
241977219	liverpooluncut	61	66	60	48	25	73	30	28	43	29	26	42	0	37	29	63	33	38	28	40	0	0	19	29	1	36	0	0	0	0	0	0	0	0	0	0	0	0	0	0	1	0	2	0	2	1	2	2
242653461	charles_hrh	11	13	15	4	4	5	3	73	124	6	2	9	15	20	70	16	13	16	3	16	13	13	15	10	10	12	9	10	10	11	6	9	11	9	19	9	8	11	7	9	6	7	7	4	1	6	8	8
242943134	gavinbarwellmp	44	56	33	38	46	44	46	37	36	75	41	36	50	41	22	45	17	18	17	21	19	35	12	14	6	24	7	8	12	10	10	6	4	4	3	3	6	2	10	7	9	4	6	5	5	9	5	7
244612695	min_reyes	160	3	3	151	157	11	11	11	11	8	11	7	12	12	12	11	16	14	14	14	14	15	14	16	18	16	17	16	13	17	14	19	15	13	16	17	10	12	4	5	12	13	9	17	7	15	7	9
250169493	policeeastleeds	97	118	114	103	102	102	29	98	95	84	73	41	24	19	79	27	83	21	19	25	17	26	21	18	19	15	21	18	15	16	18	18	21	20	17	13	18	20	17	18	21	17	18	8	15	7	14	17
250769746	shipleylass	10	43	8	6	9	9	109	46	47	51	47	51	55	64	98	56	1	80	0	2	64	1	3	2	25	3	2	2	3	4	4	3	5	3	5	7	4	6	5	8	5	9	10	10	8	10	4	3
250831586	therock	71	8	46	39	7	6	3	2	3	4	2	3	5	44	32	9	10	33	33	48	11	29	32	26	44	39	11	28	30	28	34	33	28	5	8	29	32	15	6	6	11	10	1	2	11	8	1	1
250836343	stevedouglasitv	116	104	21	33	27	23	25	85	30	28	29	33	51	49	21	28	42	32	30	83	44	78	49	83	34	29	78	47	32	75	32	34	44	71	70	32	65	65	60	37	31	46	46	23	38	40	45	23
252521025	number10cat	34	32	35	35	19	38	40	41	35	19	37	43	47	21	41	37	38	34	21	29	20	19	25	27	22	28	26	25	23	29	27	17	20	26	26	22	23	27	23	19	26	29	22	25	17	19	17	22
252531698	downingstcat	123	124	125	107	78	116	95	115	70	105	132	113	107	126	123	98	118	110	114	105	114	110	102	101	94	74	73	79	67	64	60	72	67	61	26	31	23	58	23	57	54	48	22	44	29	21	43	19
252753618	luisnani	21	19	18	21	11	14	14	14	14	14	13	8	7	8	9	8	3	8	2	4	10	2	1	1	0	1	1	1	1	2	1	1	1	1	2	4	1	5	2	2	0	6	4	3	0	0	0	0
253199726	stevemavis75	76	36	4	69	52	30	54	56	45	46	36	8	7	58	9	8	3	8	2	4	10	2	1	1	0	1	1	1	1	2	1	1	1	1	2	4	1	5	2	2	0	6	4	3	0	0	0	0
253451653	tafy121	74	78	75	62	58	59	60	60	57	62	60	81	68	62	62	72	64	78	63	27	63	65	61	6	68	59	65	60	65	8	62	7	64	68	60	61	55	45	54	56	57	13	9	1	7	15	7	44
253490735	richardburdenmp	1	0	0	0	1	0	0	1	1	1	1	1	1	1	1	1	1	1	0	2	1	1	3	2	3	3	2	2	3	4	4	3	5	3	5	7	4	6	5	8	5	9	10	10	8	10	4	3
253531983	nalsowaidi	74	78	75	62	58	59	60	60	57	62	60	81	68	62	62	72	64	78	63	27	63	65	61	6	68	59	65	60	65	8	62	7	64	68	60	61	55	45	54	56	57	53	3	1	52	48	47	44
254913442	demajorsradio	85	148	155	147	139	141	78	129	129	134	128	23	21	116	42	111	7	109	36	41	109	104	5	96	13	97	27	7	85	41	52	11	76	10	31	6	29	24	12	51	2	2	0	11	10	36	33	26
256016416	livemapp	33	13	15	4	4	5	5	13	13	6	14	18	17	3	2	12	13	13	15	37	5	12	5	4	13	8	25	7	4	7	8	11	10	10	19	6	8	24	12	10	20	2	0	11	10	2	3	4
256113419	hey__soulsister	101	105	101	106	105	105	102	110	106	114	106	103	104	95	96	102	100	92	91	96	99	93	89	88	84	82	82	80	76	74	68	75	72	70	72	66	66	21	59	60	61	51	51	45	19	50	20	26
257152187	anomie77	0	1	1	1	0	1	1	0	0	0	0	0	0	0	0	0	0	0	1	0	0	0	2	0	1	0	0	0	0	0	0	0	0	0	0	0	0	0	0	0	1	0	2	0	2	1	2	2
259723259	individual00	61	66	60	48	187	73	30	28	167	29	36	149	5	2	10	63	60	38	3	49	46	9	6	29	7	36	41	5	6	6	0	4	12	5	6	5	9	8	6	11	10	10	12	13	11	8	10	11
259979915	adeeeeeeeeeeell	10	18	8	6	9	9	16	24	26	20	28	26	23	13	5	14	12	12	9	7	25	14	22	11	15	2	4	3	2	3	2	2	3	2	1	1	2	4	3	4	3	5	5	6	4	5	6	5
260663757	sangattv	1	79	0	0	77	0	0	80	1	1	1	1	1	1	1	1	1	1	0	2	1	1	3	2	3	3	2	2	3	4	4	3	5	3	5	7	4	6	5	8	5	9	10	10	8	10	4	3
263834663	leilzahra	8	7	10	7	8	7	10	6	9	9	7	10	10	14	8	6	8	9	7	9	6	8	10	12	14	2	4	3	2	3	2	2	3	2	1	1	2	4	3	4	3	5	5	6	4	5	6	5
271413771	huffpostuk	128	147	139	128	104	118	77	118	105	44	105	90	25	33	63	31	52	70	35	69	83	66	62	75	38	70	45	39	45	51	43	54	50	22	48	51	21	49	47	15	36	19	17	37	20	25	16	32
279390084	youranonnews	13	3	3	13	12	11	11	11	11	8	11	7	12	12	12	11	16	14	14	14	14	15	14	16	18	16	17	16	13	17	14	19	15	13	16	17	10	12	4	5	12	13	9	17	7	15	7	9
282814475	siansuniverse	142	120	120	120	86	35	115	100	84	90	91	108	86	81	95	79	93	48	90	31	80	36	78	95	81	14	57	62	75	67	15	73	48	17	71	62	11	18	16	6	7	1	1	2	48	3	1	1
285332860	waynerooney	21	19	18	21	11	14	14	14	14	14	13	8	7	8	9	8	3	8	2	4	10	2	1	1	0	1	1	1	1	2	1	1	1	1	2	4	1	5	2	2	0	6	4	3	0	0	0	0
289843609	prince___harry	174	180	174	168	168	153	157	156	152	146	147	139	135	137	132	127	123	124	121	119	120	113	108	30	93	90	76	63	80	41	52	71	62	59	45	52	39	48	50	51	45	21	42	20	42	36	33	26
291655082	london_riots	47	34	67	61	57	24	72	48	68	87	61	59	72	73	42	38	41	40	36	41	30	31	31	37	32	34	27	36	39	37	40	37	30	36	20	20	37	22	41	34	37	38	36	21	22	20	21	18
291864085	drahmed_bh	74	78	75	62	58	59	60	60	57	62	60	81	68	62	62	72	64	78	63	27	63	65	61	6	68	59	65	60	65	8	62	7	64	68	60	61	55	45	54	56	57	53	3	1	52	48	47	44
295121713	andrewjpelling	44	56	33	38	46	44	46	37	36	75	41	36	50	41	22	45	48	18	17	21	19	35	43	14	6	24	7	8	12	10	10	6	4	4	3	3	6	2	10	7	9	4	6	5	5	9	5	7
299677224	upinderrandhawa	100	79	0	83	77	0	0	80	99	101	1	1	1	1	1	1	90	1	0	2	1	1	3	2	3	3	2	2	3	4	4	3	5	3	5	7	4	6	5	8	5	9	10	10	8	10	4	3
300758309	hugo_london	87	84	94	93	87	86	85	94	89	89	99	83	88	52	84	42	86	37	55	33	76	24	79	24	54	77	24	74	25	66	65	66	65	63	65	8	63	8	9	1	20	21	0	35	49	2	3	4
300821488	wearethebrits	9	11	9	15	14	16	17	10	18	15	15	13	18	17	18	21	15	20	20	20	22	20	16	21	20	26	16	23	17	15	22	22	19	23	14	12	19	21	13	12	19	12	16	16	19	16	20	14
304185486	_snape_	3	8	4	9	7	6	3	2	3	4	2	3	5	2	10	9	10	11	3	11	11	9	6	3	7	4	11	5	6	6	17	4	12	5	6	5	9	8	6	11	10	10	12	13	11	8	10	11
305862546	uberpolitics	10	18	8	6	9	9	16	24	26	20	28	26	23	13	5	14	12	12	9	7	25	14	22	11	15	2	4	3	2	3	2	51	58	47	50	1	2	47	45	36	34	36	33	32	32	31	30	27
319561815	rizwaansabir	0	1	1	1	0	1	1	0	0	0	0	0	0	0	0	0	0	0	1	0	0	0	2	0	1	0	0	0	0	0	0	0	0	0	0	0	0	0	0	0	1	0	2	0	2	1	2	2
320692744	andrew_hough	67	73	68	76	71	77	73	75	69	79	77	46	46	45	46	48	46	52	49	46	47	51	50	48	42	41	32	40	42	45	44	44	36	35	41	40	44	31	32	32	29	34	32	34	31	26	25	21
323891468	misterwallace	45	30	45	49	49	52	47	54	50	55	33	56	43	35	56	46	24	36	56	31	38	36	28	36	26	14	13	21	19	21	15	23	13	19	18	14	11	18	11	13	7	1	1	2	3	3	1	1
325024018	ajessestrauss	19	23	19	18	20	21	23	20	24	23	19	30	20	24	20	23	26	41	42	26	41	44	44	43	41	45	40	43	40	47	46	43	15	43	16	17	10	12	35	5	12	13	9	17	7	15	7	9
331064764	thesunonsunday	52	57	48	56	36	43	58	43	56	43	54	48	59	50	33	64	59	54	27	60	60	46	51	33	36	31	52	41	50	50	57	21	37	45	34	12	38	52	13	47	32	12	39	16	28	16	24	14
336545111	desi_girl_	5	26	7	8	6	10	12	9	12	11	10	14	13	28	11	30	43	17	18	19	16	18	13	34	2	21	6	6	5	5	13	1	1	11	14	2	1	1	14	2	0	3	4	1	0	0	0	0
337782340	richardwbuss	51	83	21	33	27	23	25	83	30	28	29	33	51	58	21	28	60	32	84	85	44	47	76	20	72	46	43	47	14	48	33	64	19	5	6	60	9	8	53	11	48	10	12	13	11	40	10	11
337896154	premierleaguear	41	6	61	31	29	13	4	25	29	22	31	12	8	15	16	15	28	2	37	34	18	40	1	1	0	1	1	1	1	2	1	1	1	1	2	4	1	5	2	2	0	6	4	3	0	0	0	0
345420531	thewestlondoner	92	39	40	88	76	100	94	104	46	121	3	62	9	4	3	67	69	55	66	6	32	23	0	76	5	29	75	76	9	12	16	65	7	7	36	11	12	13	15	7	14	4	14	5	12	17	4	7
349972822	londonriot	119	35	117	116	88	110	48	47	104	64	66	112	70	104	61	77	108	38	77	114	66	69	69	42	64	62	77	61	62	34	19	53	38	21	56	65	43	34	49	21	35	37	25	27	33	47	34	35
350053530	thehoodnews	2	127	5	3	23	2	6	5	7	2	96	5	4	6	6	3	2	3	10	3	4	6	0	5	4	6	31	4	8	1	3	12	2	6	12	10	3	9	1	3	16	8	3	1	9	12	12	6
350886514	londonriots2011	88	88	64	94	67	70	70	90	83	74	68	68	92	67	68	93	72	86	87	67	69	34	67	71	61	65	70	66	72	34	50	26	38	49	57	58	43	34	49	21	35	37	25	19	33	9	34	35
351062951	mistermercer	39	38	79	60	83	64	76	34	40	35	59	102	52	61	48	33	51	53	30	75	90	32	33	39	34	29	68	37	32	32	32	34	55	32	28	32	50	61	24	37	58	50	53	24	50	49	46	46
351223626	manchesterriots	4	4	6	5	5	8	8	8	10	10	8	6	11	11	14	5	11	10	13	10	9	11	4	15	17	11	12	15	16	14	7	16	8	15	13	15	14	14	19	17	17	18	19	9	16	18	15	12
351271933	riotcleanup	4	4	6	5	5	8	8	8	10	10	8	6	11	11	14	5	11	10	13	10	9	11	4	15	17	11	12	15	16	14	7	16	8	15	13	15	14	14	19	17	17	18	19	9	16	18	15	12
351308421	ukriotupdates	153	35	154	82	141	62	48	47	104	64	66	67	70	75	61	77	108	63	77	114	66	69	69	42	64	62	77	61	62	34	78	53	38	59	56	65	43	34	49	21	35	37	25	27	33	47	34	35
351348019	cleanupriot	4	4	6	5	5	8	8	8	10	10	8	6	11	11	14	5	11	10	13	10	9	11	4	15	17	11	12	15	16	14	7	16	8	15	13	15	14	14	19	17	17	18	19	9	16	18	15	12
351534835	riotcctv	11	77	74	4	4	5	88	92	74	6	93	9	15	78	88	16	13	85	73	62	70	13	68	72	10	66	9	10	10	11	6	9	11	9	19	9	8	55	7	9	6	7	7	4	1	6	8	8
351615095	nonottsriots	79	76	58	80	35	42	65	7	85	5	3	4	85	4	3	7	4	4	4	6	8	10	11	9	5	10	8	12	9	12	16	14	7	7	9	11	12	13	15	14	14	16	14	14	12	17	4	3
351679215	idrioters	4	4	6	5	5	8	8	8	10	10	8	6	11	11	14	5	11	10	13	10	9	11	4	15	17	11	12	15	16	14	7	16	8	15	13	15	14	14	19	17	17	18	19	9	16	18	15	12
351767808	riotcleanupmanc	4	4	6	5	5	8	8	8	10	10	8	6	11	11	14	5	11	10	13	10	9	11	4	15	17	11	12	15	16	14	7	16	8	15	13	15	14	14	19	17	17	18	19	9	16	18	15	12
351783857	mcrwombles	4	4	6	5	5	8	8	8	10	10	8	6	11	11	14	5	11	10	13	10	9	11	4	15	17	11	12	15	16	14	7	16	8	15	13	15	14	14	19	17	17	18	19	9	16	18	15	12
351815928	riotcleanupwolv	4	4	6	5	5	8	8	8	10	10	8	6	11	11	14	5	11	10	13	10	9	11	4	15	17	11	12	15	16	14	7	16	8	15	13	15	14	14	19	17	17	18	19	9	16	18	15	12
[truncated: 152 more columns]

## Sheet: Undirected communities
Id	username	t=0.1	t=0.103532	t=0.107189	t=0.110975	t=0.114895	t=0.118953	t=0.123155	t=0.127505	t=0.132009	t=0.136672	t=0.141499	t=0.146497	t=0.151672	t=0.157029	t=0.162576	t=0.168318	t=0.174263	t=0.180419	t=0.186791	t=0.193389	t=0.20022	t=0.207292	t=0.214614	t=0.222195	t=0.230043	t=0.238169	t=0.246581	t=0.255291	t=0.264308	t=0.273644	t=0.28331	t=0.293317	t=0.303677	t=0.314404	t=0.325509	t=0.337006	t=0.34891	t=0.361234	t=0.373994	t=0.387204	t=0.400881	t=0.41504	t=0.4297	t=0.444878	t=0.460592	t=0.476861	t=0.493705	t=0.511143
953	ho	125	74	81	67	57	117	54	64	73	84	70	77	95	112	81	75	64	71	75	94	76	82	61	66	55	89	26	73	56	78	73	23	67	57	68	5	5	5	43	51	52	5	6	3	7	20	3	6
5511	f	152	100	117	153	17	75	7	117	74	114	30	138	112	80	79	74	50	39	74	10	55	8	7	38	91	40	52	42	10	28	12	8	17	13	4	4	19	20	8	8	6	4	8	18	6	9	5	7
13666	mikebutcher	164	100	117	155	150	76	53	117	57	91	30	55	33	79	79	74	56	39	74	80	75	96	93	45	91	40	32	42	93	28	47	8	43	33	46	4	19	28	7	8	4	10	25	7	7	9	7	6
14733	melkirk	49	10	22	17	62	22	20	18	57	22	18	12	47	47	80	16	56	30	27	18	18	13	18	71	13	47	32	19	12	80	38	6	22	6	46	4	57	20	7	8	4	10	22	7	7	9	7	6
19833	arthurascii	122	156	158	69	80	119	110	97	127	110	119	77	63	33	105	59	29	70	49	83	52	101	28	85	14	46	25	12	27	41	23	64	63	35	40	55	41	36	24	15	32	18	38	14	36	28	20	21
43693	kaimac	51	72	67	143	101	93	50	113	92	48	54	104	114	100	49	105	45	80	96	32	88	61	65	22	92	29	71	14	81	35	12	71	17	13	21	4	20	64	8	52	23	29	8	37	23	27	28	27
54213	jamescridland	108	74	81	67	57	115	118	58	76	84	70	76	113	111	81	75	64	71	75	68	76	86	61	66	55	25	65	28	56	22	16	21	67	19	37	17	17	14	14	16	14	10	14	10	7	7	8	6
61233	monkchips	16	10	141	31	50	22	16	18	135	22	18	12	33	35	18	87	23	18	16	18	18	13	18	94	13	73	32	19	12	13	22	6	9	33	16	52	12	6	7	11	4	10	11	7	7	8	7	6
76133	tim	283	275	266	265	255	117	191	242	209	84	70	217	95	112	81	173	64	71	75	117	76	82	61	94	55	89	25	73	56	78	73	23	67	57	68	52	19	28	43	51	52	18	25	7	7	8	7	6
286703	sarahw	75	36	44	35	93	44	67	55	40	37	33	113	35	29	41	35	108	49	33	42	33	32	35	49	31	35	70	37	32	29	49	37	57	27	28	26	23	24	21	25	24	17	21	22	17	28	25	21
612473	bbcnews	222	162	82	70	120	130	103	178	144	122	151	173	96	131	136	77	75	81	52	76	74	56	45	63	79	56	72	62	30	58	36	49	40	47	62	48	48	53	39	41	36	36	40	44	25	43	29	39
742143	bbcworld	268	198	108	101	249	108	148	119	105	103	106	114	142	102	84	158	94	95	82	26	96	131	79	99	78	79	51	67	70	59	74	40	30	40	39	51	58	29	55	31	51	17	40	44	33	37	31	16
759251	cnn	54	26	116	58	78	89	79	23	29	113	65	29	31	41	35	104	33	64	25	59	62	55	21	38	23	24	44	22	25	5	24	54	6	15	4	7	4	4	6	7	6	4	7	6	6	5	5	7
760303	rorysutherland	18	24	25	34	27	25	30	25	30	20	28	33	24	33	30	22	29	10	49	22	24	19	28	19	14	14	25	12	27	8	23	6	9	6	7	19	12	6	7	11	4	18	11	7	7	8	7	6
778057	acarvin	269	259	161	250	161	158	192	219	151	62	177	144	55	86	168	5	3	6	8	153	7	2	8	6	3	2	2	2	4	0	2	2	0	0	2	1	1	1	1	0	1	1	1	1	1	1	1	1
783214	twitter	63	128	154	119	62	128	36	105	92	83	50	104	94	43	48	102	25	26	22	21	26	74	27	27	25	47	12	14	33	30	12	8	17	13	21	4	20	20	8	8	23	32	8	19	23	9	17	27
786764	bbcworldservice	215	65	135	80	100	73	195	176	116	73	108	93	86	134	45	53	119	107	34	109	101	71	57	29	56	79	50	55	70	42	31	16	35	27	39	34	23	24	21	25	24	17	21	44	17	35	25	16
788524	guardiannews	292	175	160	217	154	170	153	240	162	143	181	152	150	192	156	140	156	138	155	169	141	132	127	148	123	136	138	109	125	101	120	116	101	100	87	94	92	84	83	73	58	75	55	69	69	63	52	51
798277	bbcradio2	31	66	105	63	75	68	113	68	78	26	66	58	45	60	34	79	22	20	107	52	74	63	66	89	4	56	75	64	69	63	65	77	59	41	39	49	37	53	37	37	57	31	40	25	40	32	10	39
806133	londonist	155	49	19	20	23	54	71	75	80	19	17	51	21	30	20	19	19	19	20	16	20	22	24	18	15	17	17	13	20	13	19	14	13	12	25	15	16	18	16	18	18	6	18	13	9	7	8	8
806476	bendylan	180	145	141	200	112	80	111	99	135	217	161	219	172	73	145	183	147	69	98	159	41	88	39	149	115	68	70	56	38	13	39	67	28	49	16	61	16	54	47	18	18	19	18	13	18	21	19	19
806726	chris_coltrane	160	108	52	74	44	67	85	61	88	67	46	57	57	3	2	2	2	3	3	2	2	3	2	2	2	3	3	3	3	4	3	3	3	3	3	3	3	3	4	3	3	3	3	4	4	3	4	4
807095	nytimes	129	229	218	118	214	31	13	177	61	123	206	199	190	66	121	14	116	41	102	70	151	21	40	43	89	9	137	18	78	5	80	119	6	14	4	7	4	4	6	7	6	4	7	6	6	5	5	7
972651	mashable	152	92	20	153	19	75	243	136	74	114	93	138	112	80	43	23	50	103	81	10	55	8	7	38	25	22	52	14	10	28	12	8	17	13	4	4	24	20	8	8	6	4	8	18	6	9	5	7
1140451	antderosa	24	27	28	88	148	110	124	62	26	46	53	61	55	24	76	20	30	38	31	25	61	31	30	29	23	22	18	20	28	27	11	16	31	17	20	13	24	11	11	14	7	13	1	18	1	1	14	1
1367531	foxnews	24	27	28	78	63	81	21	56	26	55	39	29	89	24	76	20	30	21	31	29	28	26	30	29	23	24	18	20	28	27	24	16	64	15	29	13	28	11	11	14	7	13	24	18	16	5	14	9
1652541	reuters	285	208	104	223	174	191	244	228	186	139	148	204	163	166	167	76	161	113	124	146	131	140	103	136	101	90	18	112	28	77	85	76	64	66	35	13	43	74	11	14	7	13	24	24	35	31	14	9
1947301	thenation	37	26	21	132	22	20	25	116	19	16	21	97	18	110	17	18	69	64	67	19	42	44	68	20	26	72	35	18	78	5	32	20	41	38	43	7	4	23	6	7	6	4	7	6	6	5	5	7
2384071	timoreilly	23	20	26	12	17	13	7	17	15	12	19	17	17	17	14	18	20	10	13	10	15	8	7	14	21	9	9	18	10	5	11	8	6	14	4	4	4	4	8	8	6	4	8	6	6	9	5	7
2735591	fastcompany	29	20	20	12	19	13	7	17	15	12	29	17	17	17	14	23	20	10	13	10	15	8	7	14	14	9	9	14	10	5	29	8	6	14	4	4	4	4	8	8	6	4	8	6	6	9	5	7
2768501	abcnews	123	99	80	117	81	97	52	41	114	72	91	87	75	45	61	73	35	75	31	59	54	31	74	20	23	22	77	43	25	27	11	68	39	17	20	13	24	11	11	14	7	38	26	18	16	5	14	9
2890961	gizmodo	73	70	40	116	60	58	45	76	84	32	80	38	54	52	53	23	24	31	13	10	32	37	58	41	73	42	26	26	62	18	12	59	4	5	34	4	19	28	8	8	54	5	8	7	7	9	7	7
3419141	sandmonkey	4	5	6	6	5	5	6	7	6	7	7	5	5	4	5	5	3	6	8	3	7	2	8	6	3	2	2	2	4	0	2	2	0	0	2	1	1	1	1	0	1	1	1	1	1	1	1	1
3825931	stevecla	29	20	20	12	19	13	7	17	15	12	29	17	17	17	14	23	20	10	13	10	15	8	7	14	14	9	9	14	10	5	29	8	6	14	4	4	4	4	8	8	6	4	8	6	6	9	5	7
4970411	ajenglish	185	199	265	50	155	96	179	161	176	47	56	48	170	91	196	113	145	137	54	24	43	25	142	51	41	64	48	99	109	62	46	70	0	0	2	1	1	1	1	0	1	1	1	1	1	1	1	1
5402612	bbcbreaking	192	180	253	182	182	175	170	155	225	168	213	166	161	167	161	151	159	169	135	152	138	150	111	142	114	137	119	106	101	72	97	98	93	87	93	89	79	93	81	75	79	76	66	62	58	62	55	50
5535142	jamesgraham	126	140	125	145	79	124	120	125	82	124	121	120	118	109	62	96	121	96	60	78	35	94	84	68	81	41	87	45	53	54	44	53	54	52	26	54	33	56	26	39	34	11	27	30	28	25	32	13
5566692	fantonesquire	50	17	57	51	16	103	18	54	81	83	20	54	30	34	22	21	24	15	43	9	17	17	14	13	24	8	11	26	8	18	4	9	4	5	10	5	5	5	3	5	10	5	6	3	3	4	3	3
5789582	eddplant	107	67	30	23	30	116	23	58	18	42	41	23	43	52	19	85	22	22	15	6	8	33	19	9	5	11	5	7	9	7	6	4	5	7	6	6	6	8	3	6	5	7	5	3	3	4	3	3
5988062	theeconomist	290	242	268	263	254	220	238	224	232	225	168	174	160	153	159	174	102	82	105	161	149	89	159	87	14	86	44	96	88	85	29	54	57	65	35	50	43	4	24	61	48	33	7	6	6	5	5	7
6017542	breakingnews	253	223	264	245	240	250	163	208	207	163	193	101	189	193	185	156	146	172	174	130	153	142	123	88	86	140	122	139	119	70	109	100	46	15	54	65	91	11	11	14	7	13	76	67	35	37	14	9
6074952	jjn1	108	152	41	111	42	115	78	74	76	82	110	76	113	54	103	39	97	53	58	68	37	43	71	46	35	87	65	49	41	23	28	24	24	22	37	21	18	15	24	20	21	30	17	17	22	16	37	15
6156562	aewo	29	20	20	12	19	13	7	17	15	12	29	17	17	17	14	23	20	10	13	10	15	8	7	14	14	9	9	14	10	5	29	8	6	14	4	4	4	4	8	8	6	4	8	6	6	9	5	7
6466252	schock	37	19	21	6	22	20	25	19	19	16	21	5	18	4	5	5	3	6	8	19	7	2	8	6	26	2	2	2	4	0	2	2	0	0	2	1	1	1	1	0	1	1	1	1	1	1	1	1
6467332	ukparliament	119	253	148	100	79	95	93	131	82	119	105	83	117	56	62	87	71	92	91	67	35	64	110	68	80	41	54	45	53	54	44	34	54	26	38	54	56	56	26	33	34	15	27	35	28	12	32	13
6566572	darahgna	10	6	5	8	6	8	14	8	5	8	10	8	11	9	9	7	16	11	10	11	14	15	13	17	10	15	14	10	14	17	14	12	14	16	11	16	13	16	18	13	16	16	5	16	13	15	12	14
6601682	cliffcheney	4	5	6	6	5	5	6	7	6	7	7	5	5	4	5	5	3	6	8	3	7	2	8	6	3	2	2	2	4	0	2	2	0	0	2	1	1	1	1	0	1	1	1	1	1	1	1	1
6705042	bengoldacre	248	200	188	241	244	178	199	163	182	184	207	88	99	145	90	157	85	173	166	85	93	152	116	90	133	77	134	136	83	81	104	97	87	68	65	85	89	77	54	59	64	41	58	51	29	61	33	59
6712942	hamlesh	16	10	148	31	79	22	16	18	83	20	18	47	33	56	62	22	23	18	16	22	35	19	18	36	13	14	88	19	12	8	23	6	9	6	7	19	12	6	7	11	4	10	11	7	7	8	7	6
6850532	phoebefeb	19	9	7	9	12	7	11	40	23	75	32	11	8	13	10	25	9	14	11	81	3	14	0	12	4	1	0	1	1	2	0	0	2	2	1	0	0	0	0	2	0	0	0	0	0	0	0	0
6857022	bristlekrs	225	271	262	191	37	232	174	205	117	206	140	214	209	205	200	99	104	164	145	78	97	30	84	135	81	93	87	123	19	25	25	53	3	3	3	3	65	25	4	40	31	26	49	50	20	3	4	4
6867422	glenngillen	162	155	155	152	147	150	142	144	143	138	139	137	132	133	135	129	127	118	122	115	113	117	108	108	107	104	85	94	92	95	78	87	61	70	67	75	59	62	57	33	67	50	42	40	48	40	41	31
6892312	helenlewis	286	215	149	192	189	92	231	167	110	165	134	102	106	196	80	108	96	73	73	66	58	36	69	44	63	68	39	27	55	60	39	46	73	49	33	47	42	35	47	46	39	27	34	58	26	23	39	15
7076492	glinner	61	276	212	99	131	205	212	165	154	80	146	42	30	38	186	188	149	185	173	94	32	107	49	41	24	134	26	26	104	18	4	4	4	5	34	5	5	5	3	5	5	5	6	3	3	4	3	3
7087112	brandrepublic	18	24	25	34	27	25	30	25	30	20	28	33	24	35	30	22	29	18	16	22	24	19	28	19	13	14	25	12	12	8	23	6	9	6	7	19	12	6	7	11	4	18	11	7	7	8	7	6
7087662	mikewhills	186	277	210	261	252	171	241	238	93	157	174	161	211	129	153	149	152	132	133	156	36	84	101	33	31	32	127	38	54	29	31	39	35	27	28	26	23	24	21	25	24	17	21	22	17	16	30	16
7140572	documentally	16	10	29	31	34	22	16	18	83	22	18	12	25	36	18	16	23	18	16	18	18	13	18	28	13	20	22	19	12	8	22	6	9	6	7	21	12	6	7	11	4	10	11	7	7	8	7	6
7400702	bbcclick	66	98	106	65	105	52	36	106	54	32	116	115	79	107	104	90	119	31	66	34	71	37	63	73	62	42	45	65	33	68	33	66	70	41	39	49	54	20	26	28	48	31	47	19	37	32	17	37
7457322	mazi	16	10	29	31	34	22	16	18	7	22	18	12	24	35	18	16	23	18	16	18	18	13	18	28	13	14	22	19	12	8	22	6	9	6	7	21	12	6	7	11	4	10	11	7	7	8	7	6
7460782	tomevans	29	20	20	58	19	89	7	126	112	83	29	39	83	34	14	23	75	90	105	10	15	8	7	38	14	47	44	14	10	85	29	8	40	37	4	4	48	4	8	8	5	4	8	3	3	9	5	3
7526892	dominiccampbell	274	280	250	260	141	241	226	186	235	135	163	215	131	208	133	189	125	124	121	114	112	114	107	97	106	73	86	93	91	93	22	55	9	33	53	73	12	48	52	11	60	10	11	7	46	8	7	6
7587032	skynews	191	195	187	68	195	189	177	160	159	148	143	169	207	181	164	198	178	150	141	163	128	138	154	124	143	135	139	108	111	80	99	74	75	83	85	68	57	45	87	82	59	66	74	54	66	52	34	58
7589572	bbc5live	284	232	94	193	237	152	164	166	153	59	40	211	46	69	150	121	55	105	159	46	152	92	94	125	46	63	113	53	64	79	50	66	56	72	76	49	54	41	37	37	36	31	46	25	42	32	29	2
7885972	getglue	54	25	116	58	78	89	79	112	112	83	65	39	83	34	17	31	75	90	105	117	69	55	14	38	55	47	44	22	56	85	24	23	40	57	4	52	48	4	43	51	52	4	16	3	3	20	5	3
7996082	el_pais	41	48	49	50	56	48	46	48	46	47	56	48	39	53	46	45	38	42	54	35	42	39	40	51	41	38	28	22	29	46	46	34	25	26	35	7	4	4	6	7	29	33	7	6	6	5	5	9
8158832	501places	27	49	98	27	117	34	24	31	35	112	37	32	125	32	92	86	106	37	36	82	31	106	36	96	83	51	42	77	48	64	56	61	62	45	61	39	45	50	13	16	14	24	33	10	9	7	8	8
8170292	bbcr4today	270	173	259	177	175	252	208	202	227	145	218	171	148	169	157	182	188	139	146	125	150	146	125	122	144	48	135	117	99	83	119	110	109	53	82	78	83	42	71	58	75	62	53	43	67	43	53	56
8191062	adrianshort	74	37	62	29	111	109	57	67	31	43	22	22	62	78	73	33	59	24	58	41	25	66	62	24	19	23	24	23	40	20	47	55	65	33	53	23	21	48	20	21	22	6	29	38	26	44	8	15
8460462	selkie	163	153	62	115	111	114	57	67	110	126	127	131	126	78	73	99	104	86	73	66	58	66	83	44	63	23	24	23	55	20	76	46	73	29	33	23	42	27	20	46	39	27	37	38	26	26	39	15
8761432	tceurope	85	73	135	41	50	76	53	65	57	78	30	55	33	79	79	101	105	39	59	80	75	13	93	45	13	40	32	42	26	28	22	6	43	34	46	53	19	28	7	11	4	10	25	7	7	8	7	6
9109182	gooneruk	105	153	90	115	116	56	80	115	111	98	114	109	80	98	78	100	74	59	64	63	64	67	56	72	72	61	56	60	60	57	40	56	45	29	32	44	60	47	42	53	45	40	37	32	27	26	40	35
9245782	gordonmacmillan	18	24	25	34	27	25	30	25	30	20	28	33	24	33	30	22	29	45	49	22	24	19	28	19	14	14	25	12	27	8	23	6	9	6	7	19	19	28	7	11	4	18	11	7	7	8	7	6
9576102	3arabawy	4	5	6	6	5	5	6	7	6	7	7	5	5	4	5	5	3	6	8	3	7	2	8	6	3	2	2	2	4	0	2	2	0	0	2	1	1	1	1	0	1	1	1	1	1	1	1	1
9820002	jamesmb	121	53	88	49	34	55	88	114	65	26	40	12	46	69	18	16	55	91	104	46	18	13	18	28	46	46	22	53	12	84	50	6	56	6	7	58	12	67	37	11	61	10	11	25	10	8	45	34
10145862	may_roma	44	42	53	32	55	50	49	43	29	52	52	62	48	44	35	49	52	48	50	34	45	54	46	99	54	28	28	68	42	55	33	54	38	15	39	7	4	4	6	7	48	31	7	6	6	5	5	9
10228272	youtube	48	90	71	40	115	32	23	34	55	40	48	19	39	43	50	38	25	26	22	21	26	33	27	27	25	54	12	22	52	30	12	23	37	13	21	4	34	20	6	35	44	32	8	19	16	9	17	9
10310152	djbrainchild	50	51	57	51	137	113	34	54	81	34	55	54	61	34	121	104	116	58	44	10	8	8	7	25	89	27	37	22	10	5	80	8	6	15	4	4	4	4	8	8	6	4	8	6	6	9	5	7
10494452	adamblottr	16	10	29	114	34	64	16	18	113	22	18	12	111	36	18	16	23	18	16	18	18	13	18	28	13	20	22	19	12	8	22	6	9	6	7	21	12	6	7	11	4	10	11	7	7	8	7	6
10840012	a1	22	86	157	39	115	27	97	34	82	41	116	30	26	27	106	38	78	46	21	93	17	33	14	68	80	41	45	45	53	54	12	66	54	72	21	54	54	20	26	35	34	32	27	19	16	32	17	14
11044062	sarahcarr	4	5	6	6	5	5	6	7	6	7	7	5	5	4	5	5	3	6	8	3	7	2	8	6	3	2	2	2	4	0	2	2	0	0	2	1	1	1	1	0	1	1	1	1	1	1	1	1
11435642	jeffjarvis	144	138	41	150	42	149	141	74	142	82	138	75	25	54	28	39	84	85	72	25	37	8	7	14	35	20	9	49	10	23	11	24	6	22	4	21	18	15	24	20	6	4	17	17	6	16	5	7
11902142	davidmcqueen	2	7	4	3	66	18	4	6	8	11	14	16	15	15	16	8	11	18	2	91	19	10	16	3	1	13	8	11	2	14	10	11	10	4	15	12	12	12	52	4	60	0	11	7	46	8	7	6
11918102	darryl1974	25	45	32	24	37	17	34	42	41	34	35	43	36	23	26	41	40	40	38	30	47	30	23	25	22	27	30	25	19	25	25	25	34	12	48	25	36	25	31	36	31	26	32	33	9	7	22	8
12152402	ahj	113	68	34	113	113	112	32	106	34	51	27	95	79	37	21	25	9	29	28	39	74	100	0	53	4	56	0	1	1	63	0	0	2	2	1	0	0	0	0	2	0	0	0	0	0	0	0	0
12870772	birminghammail	1	0	0	1	1	3	2	1	1	2	2	2	1	2	3	4	4	5	5	4	4	5	5	5	6	4	4	5	6	6	8	7	7	8	8	8	7	9	5	10	9	8	4	5	5	10	10	5
12871632	xxnapoleonsolo	14	13	9	15	15	14	26	9	16	14	15	14	20	12	13	9	17	13	12	17	12	11	11	15	75	52	36	47	76	36	41	1	69	1	0	2	2	2	2	1	2	2	2	2	2	2	2	2
12872432	praddles	11	15	15	13	7	6	10	15	7	15	11	13	9	14	12	17	13	16	17	15	11	23	17	16	18	16	12	15	21	16	21	15	18	24	19	14	22	6	13	23	17	21	19	15	10	18	18	17
12925072	twitpic	98	72	38	56	92	42	44	59	43	66	63	86	67	47	63	50	44	61	35	43	29	38	50	40	38	37	37	46	35	35	58	34	22	26	41	46	20	38	33	26	23	29	36	35	23	31	28	27
13809752	moearora	37	19	21	33	22	20	25	19	19	16	21	34	18	7	17	31	7	8	6	19	5	4	3	20	26	5	6	6	7	0	5	2	0	0	2	1	1	1	1	0	1	1	1	1	1	1	1	1
13861042	jcoglan	78	126	30	23	30	19	33	80	18	17	41	46	50	61	98	28	22	57	37	6	8	62	38	9	5	11	5	7	9	7	6	38	5	7	6	6	6	8	3	6	5	7	5	3	3	4	3	3
14091529	sepiamutiny	55	32	11	7	20	138	13	53	42	118	23	119	4	64	41	128	8	117	46	47	107	32	95	32	3	35	2	2	4	38	15	17	0	18	18	29	15	23	17	19	19	20	16	29	57	20	26	1
14095832	bigbigben	97	50	83	22	29	57	15	16	27	77	26	53	12	20	25	30	21	17	19	20	30	76	12	21	39	43	19	32	24	11	27	19	15	20	17	22	14	13	15	17	12	11	10	12	14	13	11	12
14138785	telegraphnews	120	106	101	81	84	85	116	85	91	106	86	62	82	105	77	77	37	97	52	74	63	56	45	63	65	63	69	62	30	58	64	49	38	47	31	43	38	41	39	42	36	45	49	28	25	27	29	9
14154272	bbc_haveyoursay	224	270	99	257	248	207	189	231	199	178	165	100	149	177	89	83	160	154	88	172	80	128	144	82	87	78	45	71	80	76	69	112	102	67	31	43	62	63	73	41	53	47	48	45	52	42	29	41
14190551	tom_watson	279	269	238	195	247	208	227	230	177	221	203	212	205	209	197	195	186	186	172	170	142	136	147	158	146	122	140	102	47	117	112	103	113	93	81	92	95	90	75	80	81	74	68	70	70	59	20	55
14224719	number10gov	162	155	155	152	147	150	142	144	143	138	139	137	132	133	135	129	127	118	122	115	113	117	108	108	107	104	85	94	92	95	78	87	61	70	67	75	59	62	57	33	67	50	42	40	48	40	41	31
14275129	commentisfree	230	268	254	264	56	222	234	200	236	224	90	189	193	207	192	179	191	184	175	128	154	130	91	107	88	92	91	128	72	46	82	85	42	77	58	60	33	59	59	39	29	30	56	30	22	25	37	40
14293310	time	39	79	77	54	61	69	72	23	29	55	61	71	31	41	35	45	33	62	25	27	72	21	21	39	53	60	28	55	18	42	35	36	58	15	4	7	4	4	6	7	7	13	7	6	6	5	5	9
14301286	currybet	278	189	256	228	250	115	196	170	200	158	184	213	210	162	179	150	150	182	164	68	133	43	73	46	33	55	65	41	41	23	28	24	24	22	37	44	18	15	19	20	21	30	17	17	22	16	16	15
14314662	samadk	161	147	134	149	144	147	143	28	125	33	124	35	51	120	134	18	126	109	114	27	15	108	21	100	100	9	97	86	85	94	86	88	78	71	73	74	69	4	63	68	68	54	60	56	55	49	48	48
14321959	umairh	29	20	41	12	42	13	7	17	15	12	29	17	17	17	14	39	20	10	13	10	15	8	7	14	35	9	9	49	10	5	29	8	6	14	4	4	4	4	24	8	6	4	8	6	6	9	5	7
14365818	lylebignon	1	0	0	1	1	3	2	1	1	2	2	2	1	2	3	4	4	5	5	4	4	5	5	5	6	4	4	5	6	6	8	7	7	8	8	8	7	9	5	10	9	8	4	9	5	10	10	5
14370179	chesha	8	9	7	9	12	7	11	13	14	6	13	11	8	13	11	15	15	14	11	12	16	14	20	12	16	19	15	8	17	10	17	18	16	23	24	20	10	17	10	29	15	23	15	21	11	17	24	10
14454690	lcaller	57	77	38	94	47	70	44	59	43	99	68	85	19	50	60	29	44	34	83	43	29	38	32	22	38	69	37	21	31	51	18	33	27	30	23	30	30	65	23	49	32	24	31	26	10	19	12	18
14473694	benschofield	165	33	65	42	15	24	60	24	16	30	15	24	20	59	13	26	17	32	24	40	27	28	25	26	30	21	21	8	23	21	26	22	19	28	22	27	10	21	10	22	15	22	15	24	11	17	27	20
14476016	adambienkov	250	265	202	181	210	245	204	179	158	89	94	148	103	202	130	169	189	146	84	119	163	98	67	24	19	88	109	129	40	49	39	63	47	12	12	35	21	14	34	21	22	6	34	10	9	7	8	8
14497001	markshaw	44	24	25	32	27	50	30	25	39	20	28	116	48	44	30	22	23	18	16	22	45	19	46	36	13	14	59	19	12	8	23	6	9	6	7	19	12	6	7	11	4	10	11	7	7	8	7	6
14511951	huffingtonpost	262	164	207	248	242	172	145	110	131	202	158	111	44	106	93	94	91	94	68	35	90	87	55	61	52	71	28	75	29	90	63	51	25	43	52	7	4	4	6	7	6	4	7	6	6	5	5	9
14562278	dan_martin	85	193	252	166	50	249	225	65	113	223	180	116	167	35	151	87	23	18	16	91	140	13	93	36	13	14	32	19	12	8	22	6	9	6	7	19	12	6	7	11	4	10	11	7	7	8	7	6
14569869	channel4news	220	264	251	211	194	201	161	236	197	179	171	139	178	173	138	166	136	166	161	149	139	119	134	138	108	118	128	122	110	112	118	106	100	91	98	58	88	50	84	72	76	65	67	63	60	60	45	49
14580438	blackberry	70	29	40	83	2	18	58	20	8	11	50	38	44	6	16	8	11	26	35	21	26	10	16	50	44	13	8	11	2	14	10	11	10	13	15	12	20	12	8	4	23	0	0	19	23	0	0	0
14585609	wateracre	35	120	39	72	95	36	40	39	5	90	38	36	37	9	39	48	31	28	71	36	14	34	34	30	59	33	31	35	14	34	49	12	14	38	11	37	72	31	25	13	28	16	23	23	31	15	12	14
14606079	propublica	23	26	26	88	65	44	89	62	115	46	19	61	68	86	58	18	69	64	46	25	70	31	7	20	21	67	9	18	59	5	11	20	6	22	20	7	4	15	6	7	6	4	7	6	6	5	5	7
14612704	davehill	178	37	88	49	114	55	28	114	85	56	128	207	21	21	27	33	19	19	20	16	20	22	22	18	15	17	17	13	13	13	19	14	13	12	12	15	21	18	16	21	22	6	18	13	9	7	16	8
14620853	adamramsay	276	203	200	255	193	242	151	213	169	222	211	194	60	117	52	56	54	96	108	38	53	94	42	52	28	3	49	3	3	4	3	3	3	3	3	3	3	3	4	3	3	3	3	4	4	3	4	4
14677919	newyorker	156	81	119	133	127	48	46	48	46	136	19	92	81	53	46	18	38	42	67	35	42	69	76	67	21	38	9	18	29	5	11	20	25	14	58	7	4	4	6	7	6	4	7	6	6	5	5	7
14678279	stephen_taylor	32	119	114	110	141	35	31	32	21	135	112	74	131	77	133	98	125	54	121	114	112	114	107	97	106	16	85	93	91	93	78	52	9	70	67	73	59	62	52	33	60	50	42	40	46	8	41	6
14681605	thatkevinsmith	50	51	57	51	37	17	34	54	81	34	55	54	61	34	26	99	104	58	44	30	8	30	23	25	22	27	30	25	19	25	25	25	34	7	6	25	6	25	31	6	31	26	5	9	34	30	22	26
14685924	michaelwhite	277	258	248	147	183	72	108	72	103	74	73	66	109	89	66	71	57	72	77	56	59	47	48	56	45	44	67	36	71	65	67	28	32	21	14	18	27	34	27	38	26	15	13	11	12	12	15	13
14700117	mayoroflondon	96	93	97	89	245	204	95	93	198	219	95	91	139	135	203	163	60	144	87	165	78	78	115	62	128	66	130	134	121	108	71	80	94	89	97	23	73	81	20	77	69	60	29	55	25	7	8	8
14700316	hrw	93	56	85	148	130	62	81	55	45	115	108	60	86	83	43	53	82	50	34	89	33	69	3	49	11	22	6	6	46	0	5	2	0	0	2	1	1	1	1	0	1	1	1	1	1	1	1	1
14716359	arathecoach	63	23	72	65	2	52	36	66	54	32	34	45	6	43	33	36	25	31	2	37	1	53	6	27	37	6	45	29	2	30	12	8	10	4	21	4	34	12	32	4	27	0	8	19	0	9	17	0
14731871	stephencanning	32	119	114	110	29	35	31	32	21	44	112	74	34	77	12	98	71	54	23	67	35	64	12	16	18	16	54	32	24	11	44	52	15	25	47	22	56	13	15	33	12	11	10	12	14	13	11	12
14761795	tedchris	29	20	20	12	19	13	7	17	15	12	29	17	17	17	14	23	20	10	13	10	15	8	7	14	14	9	9	14	10	5	29	8	6	14	4	4	4	4	8	8	6	4	8	6	6	9	5	7
14770504	caseyrain	13	32	11	7	28	28	54	112	25	21	79	26	22	16	23	14	8	5	5	4	21	5	5	5	17	4	4	16	6	6	15	17	7	18	8	8	15	9	43	19	19	8	16	9	5	20	10	5
14773089	akchishti	13	96	96	7	32	96	13	53	42	21	23	114	31	64	42	14	8	41	30	27	62	18	21	43	17	18	27	16	18	15	15	70	21	18	18	34	15	26	17	19	19	20	16	9	21	6	34	24
14869503	martinsaunders	101	118	94	64	76	74	114	108	101	100	90	73	108	63	102	70	102	74	70	69	46	97	91	58	88	36	84	52	64	83	77	50	68	53	26	69	64	66	38	58	50	11	53	52	19	46	21	42
14900407	garydunion	100	21	112	109	33	47	221	21	109	95	100	94	60	21	52	56	54	69	39	38	53	22	42	52	28	17	49	56	63	62	19	14	28	12	38	15	3	18	16	3	3	3	3	4	4	3	4	4
14919824	literalka	43	47	18	19	21	16	15	16	38	18	39	27	78	76	51	24	21	17	19	20	22	16	12	21	20	30	19	33	74	11	68	19	15	20	17	22	14	13	36	17	12	11	10	12	14	13	11	12
14940354	nytjim	145	206	166	148	119	110	52	62	79	115	53	61	68	45	45	53	35	38	69	25	61	31	30	59	21	22	18	43	28	27	11	20	31	17	20	13	24	11	11	7	7	13	7	18	6	5	5	7
14942878	dazjones	135	10	154	119	62	128	61	105	56	108	103	126	94	47	80	102	56	34	22	53	39	74	27	86	29	47	12	21	31	80	18	33	22	30	46	4	57	20	57	8	23	24	42	40	48	19	41	18
14964269	afrequentflyer	12	11	14	2	2	10	9	11	9	17	6	7	7	6	7	11	10	9	14	13	13	12	15	8	12	12	13	17	16	24	13	13	11	10	13	10	9	19	12	15	13	14	12	14	19	14	13	10
14971760	harry_wood	74	34	62	25	49	114	57	67	107	43	22	40	62	78	73	40	59	86	39	73	92	66	62	24	28	23	32	23	40	20	47	55	65	33	53	14	21	48	20	21	22	10	29	38	26	44	8	6
15010349	nick_clegg	127	235	137	115	132	123	94	81	141	117	176	124	104	103	126	95	93	35	60	88	91	109	99	35	64	41	54	45	53	50	44	64	54	29	26	44	41	49	26	27	34	11	27	15	37	26	32	12
15012486	cbsnews	41	48	49	21	31	48	46	48	79	55	87	64	28	53	46	45	38	42	69	25	42	39	30	59	41	38	28	20	29	26	11	20	25	15	20	7	4	11	6	7	7	13	7	6	6	5	5	9
15016500	fraserec4	273	185	179	252	216	185	229	173	190	169	208	210	198	159	194	114	190	151	170	95	126	162	135	106	131	121	60	92	79	103	60	65	88	63	22	62	50	43	40	22	43	22	20	20	43	35	23	20
15028398	openrightsgroup	74	63	125	83	79	109	78	77	83	43	18	40	62	71	62	67	39	102	60	88	35	94	63	73	62	73	86	65	72	68	47	55	36	33	53	52	66	48	26	50	29	10	47	7	37	3	7	4
15119140	maureenjohnson	107	151	54	44	23	116	23	58	52	42	17	23	43	58	19	85	22	22	15	16	93	33	47	90	5	17	5	7	83	7	6	4	5	7	6	6	6	8	3	5	5	7	6	3	3	4	3	3
15156259	monkeysailor	1	0	0	1	1	3	2	1	1	2	2	2	1	2	3	4	4	5	5	4	4	5	5	5	6	4	4	5	6	6	8	7	7	8	8	8	7	9	5	10	9	8	4	5	5	10	6	5
15178186	guardianmusic	47	18	16	18	64	33	19	12	10	5	16	9	16	25	6	10	12	7	7	14	9	6	10	7	8	7	7	4	5	3	7	5	8	9	5	9	8	7	9	9	8	9	9	8	8	6	9	11
15181335	vacuumcleaner	3	2	10	5	3	4	5	5	2	4	1	3	3	3	2	2	2	3	3	2	2	3	2	2	2	3	3	3	3	4	3	3	3	3	3	3	3	3	4	3	3	3	3	4	4	3	4	4
15206954	benjilanyado	240	281	98	247	117	229	242	156	193	112	219	156	180	191	92	86	106	148	160	82	146	160	145	96	83	110	70	77	57	64	28	61	62	45	61	39	18	15	19	20	21	30	17	17	22	16	16	15
15229944	chuzzlit	115	146	73	111	49	84	51	78	107	38	110	108	59	85	103	52	97	52	140	105	92	36	88	65	69	39	39	27	21	60	21	28	18	21	19	18	26	35	36	56	17	21	34	11	50	23	18	17
15253147	alancarr	91	139	4	55	40	51	35	92	3	1	12	1	53	49	0	1	46	1	1	1	3	0	0	0	1	1	0	1	1	2	0	0	2	2	1	0	0	0	0	2	0	0	0	0	0	0	0	0
15253239	weddady	4	5	6	6	48	5	6	7	6	7	7	5	5	4	5	5	3	6	8	3	7	2	8	6	3	2	2	2	4	0	2	2	0	0	2	1	1	1	1	0	1	1	1	1	1	1	1	1
15289509	richardosley	239	216	231	227	224	137	134	75	53	131	137	51	93	130	108	117	36	87	62	92	82	72	90	80	67	58	68	76	50	75	70	60	72	61	72	64	52	51	46	44	49	46	34	47	44	23	39	30
15318242	politics_co_uk	126	140	153	145	209	151	97	125	82	124	101	27	123	116	106	47	78	96	115	93	84	52	98	68	80	41	38	45	53	54	37	31	54	25	26	54	49	56	26	27	34	11	27	12	28	25	32	12
15344145	dawnhfoster	115	122	73	112	114	84	51	78	80	89	94	108	59	85	75	52	67	52	84	38	53	36	67	65	69	39	39	27	40	60	39	38	47	12	38	60	33	35	59	56	3	3	34	4	4	23	39	4
15413033	harringayonline	36	61	111	37	26	88	47	50	49	49	43	49	41	56	70	11	81	47	94	45	66	46	82	8	36	65	64	17	16	24	9	44	11	10	13	11	11	55	44	12	11	14	12	10	9	7	13	8
15417171	thesocialistway	117	104	31	105	74	61	99	5	2	4	1	3	3	3	2	2	2	3	3	2	2	3	2	2	2	3	3	3	3	4	3	3	3	3	3	3	3	3	4	3	3	3	3	4	4	3	4	4
15425115	sianysianysiany	49	10	22	17	23	54	20	18	80	22	57	12	47	30	80	16	19	30	27	18	18	13	18	74	15	74	17	13	12	13	38	42	13	12	25	28	9	35	54	28	42	41	22	13	29	23	38	6
15439395	stephenfry	293	261	244	189	199	167	188	241	211	190	157	43	168	136	174	168	179	121	162	175	137	133	137	120	140	129	104	114	105	17	49	33	89	30	48	16	29	79	18	29	66	23	54	21	10	19	12	14
15480520	martinbright	208	213	168	212	217	104	190	204	104	193	89	122	100	189	109	143	167	88	94	58	81	143	52	93	36	94	35	37	45	38	51	58	41	42	43	57	32	32	27	30	33	25	39	29	24	29	26	21
15484198	georgegalloway	71	39	64	108	85	28	37	29	25	21	36	26	22	31	23	47	47	36	30	26	21	18	26	47	17	18	29	16	15	15	52	26	21	18	30	29	15	45	17	27	38	20	16	46	45	34	34	24
15486485	asher_wolf	209	260	241	180	236	238	178	235	168	167	204	203	14	148	15	13	7	8	6	7	5	4	3	11	11	5	6	6	7	0	5	2	0	0	2	1	1	1	1	0	1	1	1	1	1	1	1	1
15557246	leninology	53	121	21	128	22	20	25	88	19	16	21	3	18	90	17	2	2	3	3	19	2	3	2	2	2	3	3	3	3	4	3	3	3	3	3	3	3	3	4	3	3	3	3	4	4	3	4	4
15589307	angrybritain	113	68	69	113	113	112	32	63	47	105	27	52	74	42	21	46	73	46	48	71	44	16	43	53	20	48	46	63	24	79	36	19	33	20	17	48	14	42	40	17	43	22	46	43	14	13	43	12
15595730	hackneycitizen	20	21	19	20	33	21	28	21	17	19	17	18	21	21	20	19	19	19	20	16	20	22	24	18	15	17	17	13	20	13	19	14	13	12	16	15	16	18	16	18	18	19	18	13	18	21	19	19
15687399	bfi	68	117	79	52	110	37	115	73	37	28	81	78	42	40	36	34	24	15	43	48	73	83	14	13	24	8	11	51	8	43	4	41	4	5	51	5	5	5	3	5	10	5	6	3	3	4	3	3
15723281	timeworld	39	79	77	54	61	69	72	23	29	102	61	71	31	41	35	78	33	62	25	27	72	77	21	39	53	60	83	55	18	42	35	36	58	15	4	7	4	1	6	7	7	13	7	6	6	5	25	9
15726425	alexsobel	116	31	55	30	35	26	27	30	32	27	78	25	23	28	66	60	57	98	103	28	59	47	48	56	45	26	23	31	22	65	20	28	32	21	14	18	26	32	29	38	26	15	13	11	12	12	15	13
15831401	shocklee	68	126	79	67	137	113	115	77	15	137	29	17	17	17	14	104	20	10	13	10	15	8	7	14	89	9	9	22	10	5	29	8	6	14	4	4	4	7	8	8	6	4	8	6	6	9	5	7
15834810	artistsmakers	6	11	14	10	10	10	9	11	9	17	6	7	7	8	7	11	10	9	14	13	13	12	15	8	12	12	13	17	16	24	13	13	11	10	13	10	9	19	12	15	13	14	12	14	19	14	13	10
15875561	jamieclaret	139	116	110	86	68	15	17	104	65	25	132	106	32	127	74	127	124	27	65	33	8	116	31	42	93	29	5	7	9	8	6	80	5	6	7	23	6	8	20	6	4	7	5	55	10	8	8	6
15907720	addthis	109	54	50	21	74	45	21	26	108	63	31	19	19	81	72	20	61	21	18	29	28	26	37	22	66	84	43	61	25	26	24	16	29	13	29	32	28	11	8	52	56	35	24	37	49	27	10	10
15995155	viceuk	30	25	27	18	8	53	22	12	10	5	16	9	16	19	6	10	12	7	7	14	9	6	10	7	8	7	7	4	5	3	7	5	8	9	5	9	8	7	9	9	8	9	9	8	8	6	9	11
16080133	tvnewsroom	177	240	235	62	71	65	74	185	140	121	200	125	169	121	37	119	63	56	45	44	34	91	64	54	34	31	53	30	23	31	30	32	19	31	27	31	25	21	10	22	25	22	20	20	23	22	27	20
16153562	amnesty	93	95	85	139	134	103	81	118	45	100	9	65	90	83	43	103	82	50	6	7	5	4	3	11	11	5	6	6	7	0	5	2	0	0	2	1	1	1	1	0	1	1	1	1	1	1	1	1
16225461	misssn	87	22	4	3	24	29	63	6	8	11	14	16	15	15	0	8	11	2	2	23	19	10	16	3	1	13	8	11	2	14	10	11	10	4	15	12	0	12	0	4	0	0	0	0	0	0	0	0
16240643	danhancox	3	2	10	5	3	4	5	5	2	4	1	3	3	3	2	2	2	3	3	2	2	3	2	2	2	3	3	3	3	4	3	3	3	3	3	3	3	3	4	3	3	3	3	4	4	3	4	4
16241998	10am	70	72	38	62	71	65	74	110	37	48	54	111	44	106	36	34	63	56	68	48	12	42	55	54	52	71	53	75	29	49	63	51	25	43	52	35	20	38	34	26	23	29	8	16	23	6	28	38
16255630	13twelve	8	9	7	9	12	7	11	13	14	6	13	11	8	13	11	15	15	14	11	12	16	14	20	12	16	19	15	8	17	10	17	18	16	23	24	20	10	17	10	29	15	23	15	21	11	17	24	10
16271684	gareth_davies09	34	37	33	29	36	30	17	27	31	29	22	22	34	26	27	33	18	24	23	41	25	27	22	24	19	23	24	23	13	20	16	30	72	19	12	23	21	14	20	21	22	6	29	10	9	7	8	8
16343974	telegraph	136	109	131	137	99	41	101	132	101	36	101	123	100	105	31	65	76	111	41	74	84	58	87	69	60	24	80	74	73	67	66	50	48	51	59	63	38	60	30	42	46	35	55	28	44	36	21	30
16404379	kate_day	214	238	78	204	77	186	88	71	216	154	71	130	133	118	111	101	117	120	57	18	18	110	18	28	151	53	22	74	12	40	22	6	53	34	45	42	38	39	45	11	40	10	41	27	38	8	35	29
16433119	photosonny	6	35	30	10	10	10	33	11	9	17	6	7	7	8	7	44	10	9	37	13	13	12	38	8	12	12	13	17	5	24	13	13	11	10	13	10	9	19	12	44	13	14	12	14	8	14	13	3
16435631	annabosch	119	114	103	107	70	72	105	72	103	74	73	66	109	96	77	71	101	72	102	56	63	95	40	70	65	63	67	45	30	52	75	34	32	26	31	65	38	34	29	26	26	33	57	35	53	27	29	9
16467526	hrwaldram	124	83	152	38	184	100	117	101	139	130	115	63	25	36	28	84	98	53	63	72	37	43	73	46	33	20	66	41	41	23	28	24	24	22	37	21	18	15	19	20	21	30	17	17	22	16	16	15
16484444	mattkmoore	20	86	19	20	33	21	71	21	17	19	17	18	21	21	20	19	19	19	20	16	20	22	24	18	15	17	17	13	20	13	19	14	13	12	16	15	16	18	16	18	18	19	18	13	18	21	19	19
16507391	mtvindia	13	28	11	7	28	31	13	28	61	33	79	35	51	16	23	14	8	41	34	70	21	21	21	43	17	9	4	16	18	5	15	17	6	18	4	7	15	4	6	19	19	4	16	9	6	20	5	7
16542877	example	2	7	8	3	11	2	4	2	13	10	5	15	6	5	0	6	5	2	2	5	1	9	6	3	1	6	0	1	2	3	0	0	2	4	1	0	0	0	0	4	0	0	0	0	0	0	0	0
16589206	wikileaks	260	251	100	183	215	235	224	220	171	213	144	182	97	170	86	92	95	77	99	127	148	149	81	150	125	138	105	66	102	110	121	91	110	73	95	79	67	91	72	62	78	72	39	49	39	18	58	57
16672510	mediaguardian	265	256	193	162	160	234	144	157	150	192	220	143	140	168	171	137	172	130	148	142	157	126	155	111	111	131	132	50	108	111	88	48	96	104	50	45	47	70	64	65	72	42	71	57	53	34	36	33
16681111	caitlinmoran	229	228	237	262	171	243	198	40	223	155	194	142	152	58	137	144	184	176	104	158	103	125	47	131	148	105	90	120	117	115	116	41	83	37	69	66	74	31	69	5	55	56	6	23	31	4	3	3
16692859	hendopolis	197	157	263	168	213	154	175	207	184	212	162	150	208	165	165	155	181	143	163	157	129	118	112	127	127	113	143	115	94	107	115	118	95	92	80	77	94	83	51	34	25	70	43	38	41	22	49	53
16695124	paulruk	27	38	36	27	38	34	24	31	35	53	37	32	32	32	32	51	27	37	36	6	8	20	36	19	42	51	42	12	48	7	6	4	5	7	6	6	6	8	3	6	5	7	5	3	3	4	3	3
16742378	kevinjrawlinson	291	163	173	184	179	253	201	243	146	227	205	162	114	141	140	193	129	187	179	131	124	134	130	159	119	124	110	113	62	122	110	114	49	85	83	93	80	94	78	47	54	28	49	36	39	44	30	23
16745361	harikunzru	26	36	11	35	20	44	78	55	40	37	23	60	69	16	41	39	8	49	46	58	33	32	71	49	35	35	27	37	32	38	15	17	41	42	18	50	15	23	24	19	19	20	16	29	24	28	26	21
16824146	empireofthekop	11	13	9	13	7	6	10	9	7	14	11	14	9	12	13	9	17	13	12	17	11	11	11	15	0	0	1	0	0	1	1	1	1	1	0	2	2	2	2	1	2	2	2	2	2	2	2	2
16850725	oxfordgirl	159	150	150	146	139	146	137	143	138	133	136	135	129	128	131	126	122	116	120	112	110	113	105	105	103	102	101	91	73	67	66	86	81	51	59	63	61	73	55	71	51	36	63	48	33	51	14	46
16865055	ged	159	150	150	146	139	146	137	143	138	133	136	135	129	128	131	126	122	116	120	112	110	113	105	105	103	102	101	91	73	67	66	86	81	51	59	63	61	73	55	71	51	36	63	48	33	51	14	46
16935292	democracynow	86	19	102	75	65	49	91	19	19	16	21	34	18	7	17	31	7	8	6	19	5	4	3	20	26	5	6	6	7	0	5	2	0	0	2	1	1	1	1	0	1	1	1	1	1	1	1	1
16973333	theindynews	169	129	121	176	146	239	114	128	204	78	125	69	130	70	71	93	123	39	101	113	111	102	102	95	84	81	93	42	64	61	54	63	38	50	44	41	39	68	38	40	50	37	35	36	19	41	21	32
16998020	mrslrcooper	87	241	230	169	168	217	202	195	220	75	147	185	105	11	183	138	131	66	134	81	118	9	118	0	4	1	0	1	1	2	0	0	2	2	1	0	0	0	0	2	0	0	0	0	0	0	0	0
17062358	krishgm	281	255	243	259	239	173	217	234	172	210	217	154	156	157	190	146	143	127	147	144	130	161	128	126	132	112	103	104	107	118	98	99	106	84	92	83	84	86	82	79	73	67	75	65	68	54	56	24
17082556	heatherataylor	16	10	29	38	23	93	16	18	113	22	18	12	25	36	18	16	23	45	16	18	18	13	18	28	13	20	22	19	12	8	22	6	9	6	7	21	12	6	7	11	4	10	11	7	7	8	7	6
17481977	directgov	7	8	13	14	9	126	8	10	11	9	8	10	10	10	8	12	14	12	9	8	10	7	9	10	9	10	10	9	11	9	9	10	12	11	9	11	11	10	5	12	11	12	4	5	5	11	6	5
17543957	citizentube	123	27	80	66	115	110	52	41	79	55	53	41	55	45	76	38	35	38	31	25	61	31	30	59	23	22	18	43	28	27	11	20	64	17	20	13	24	11	11	14	7	13	7	18	16	5	14	9
17624109	benparfitt	147	135	149	76	0	127	41	0	122	59	134	124	88	38	132	96	0	105	60	88	0	1	1	1	0	0	1	0	0	1	1	1	1	1	0	2	2	2	2	1	2	2	2	2	2	2	2	2
17652946	tabascokid	72	71	78	53	77	71	33	71	77	54	71	70	77	62	69	55	53	55	57	57	48	65	54	57	77	53	41	48	66	40	55	47	53	34	45	42	40	39	45	45	40	44	41	27	38	24	35	29
17705334	beatbullying	21	98	177	100	105	95	93	20	130	24	105	83	119	6	104	110	71	92	91	67	35	64	63	73	62	54	54	65	68	68	44	74	70	41	66	68	56	46	26	33	59	18	47	19	37	11	17	37
17782617	volumefour	62	53	123	45	135	14	139	9	16	116	40	14	46	12	129	9	55	13	12	46	12	11	11	15	46	52	36	53	0	36	50	1	1	1	0	2	2	2	2	1	2	2	2	2	2	2	2	2
17790603	davidmkeen	101	95	94	64	76	74	114	108	101	100	90	73	108	63	102	70	102	74	70	69	46	97	91	58	88	36	84	52	64	83	77	50	68	53	26	69	64	66	38	58	50	11	53	52	19	46	21	42
17843373	akalamusic	5	3	17	4	4	9	3	3	4	3	3	4	4	1	4	3	6	4	4	55	6	18	4	4	7	18	29	2	15	15	57	26	21	18	30	34	1	26	17	0	1	1	1	1	21	6	1	1
17850798	_richardhall	245	279	205	190	103	233	214	222	183	144	164	164	188	171	141	180	153	136	101	136	135	123	72	95	149	81	61	54	67	87	54	96	92	54	44	41	86	49	41	27	37	37	35	36	21	41	30	32
17850998	mrbry	73	70	153	121	60	58	45	76	84	32	80	27	54	107	53	47	24	31	64	119	32	37	58	41	73	42	26	26	62	18	40	59	45	5	34	49	54	47	42	27	45	11	37	58	27	26	40	35
17910502	thomasrhart	9	14	12	11	13	11	12	14	12	13	9	6	14	7	15	13	7	8	6	7	5	4	3	11	11	5	6	6	7	0	5	2	0	0	2	1	1	1	1	0	1	1	1	1	1	1	1	1
17939037	profbriancox	135	209	182	230	118	133	61	142	56	108	103	126	134	84	112	29	37	34	53	53	39	73	32	86	29	69	63	21	31	51	18	33	27	30	23	30	30	41	23	46	32	24	31	26	10	19	12	18
17949156	jonathanhaynes	167	244	206	157	235	226	215	218	189	142	197	146	199	101	155	197	66	73	130	75	58	90	69	44	42	108	55	69	55	44	89	46	82	63	42	47	50	46	19	43	21	27	28	17	20	45	16	15
17993848	rosschainey	90	91	93	98	148	113	124	139	94	137	111	130	133	118	111	114	117	120	81	95	91	110	7	106	70	70	60	92	79	45	60	65	39	30	60	62	24	43	60	35	7	38	26	18	43	35	23	22
18020612	davidlammy	189	234	240	232	219	88	65	172	175	132	43	136	203	74	116	112	81	179	112	129	66	46	82	55	36	65	64	36	45	74	48	44	26	25	14	38	27	55	22	21	22	15	13	11	12	12	15	13
18029775	joshhalliday	263	224	239	173	165	206	228	197	218	176	175	205	202	176	139	167	132	128	128	122	122	122	138	84	126	107	108	100	120	123	93	77	86	96	37	98	65	82	85	50	39	27	45	64	26	53	37	15
18034590	weavermiles	1	0	0	1	1	3	2	1	1	2	2	2	1	2	3	4	4	5	5	4	4	5	5	5	6	4	4	5	6	6	8	7	7	8	8	8	7	9	5	10	9	8	4	9	5	10	10	5
18104918	chillyourbeans	30	44	27	37	14	123	22	44	141	117	12	9	104	19	6	10	118	7	7	52	9	6	10	7	8	7	7	4	5	43	7	41	8	37	5	9	8	7	18	9	8	9	9	8	8	6	9	14
18134929	wmpolice	1	0	0	1	1	3	2	1	1	2	2	2	1	2	3	4	4	5	5	4	4	5	5	5	6	4	4	5	6	6	8	7	7	8	8	8	7	9	5	10	9	8	4	5	5	10	6	5
18199849	plasmatron	30	25	27	18	8	53	22	12	10	5	16	39	16	19	6	10	12	7	7	14	9	6	10	7	8	7	7	4	5	3	7	5	8	9	5	9	8	7	9	9	8	9	9	8	8	6	9	11
18297114	tvrav	92	88	118	87	98	129	119	124	98	105	25	52	29	65	82	115	32	32	48	75	27	58	87	26	82	21	80	63	82	21	26	22	19	28	22	55	50	21	40	22	43	22	38	24	36	36	27	20
18309277	bubzbeauty	48	49	71	40	26	32	23	34	55	40	48	19	19	19	50	38	25	26	22	21	26	33	10	27	25	54	12	22	52	30	12	23	37	13	21	4	34	50	48	35	44	32	9	8	8	9	17	18
18378044	josiensor	247	166	236	158	198	155	194	221	149	174	77	183	184	99	178	160	166	100	78	77	87	81	72	133	150	85	80	78	68	73	59	72	65	62	44	41	39	44	41	42	37	37	35	28	21	36	21	32
18424289	ajelive	243	252	47	33	46	230	87	98	145	87	42	34	38	108	65	43	41	76	79	50	49	48	57	48	50	50	2	20	7	0	2	2	0	0	2	1	1	1	1	0	1	1	1	1	1	1	1	1
18502766	catherine_mayer	261	169	77	54	61	69	72	90	136	102	61	71	212	180	87	82	183	62	115	27	72	77	98	39	53	60	83	55	18	42	35	36	58	79	47	71	32	34	27	30	33	25	50	41	15	29	25	21
18525497	glynmoody	74	112	41	111	42	109	78	77	117	43	110	40	62	54	103	39	97	99	58	25	37	8	71	94	35	73	86	49	10	23	47	55	6	33	53	52	65	48	24	50	17	10	45	7	50	9	7	17
18532574	edjames1	1	0	0	1	1	3	2	1	1	2	2	2	1	2	3	4	4	5	5	4	4	5	5	5	6	4	4	5	6	6	8	7	7	8	8	8	7	9	5	10	9	8	4	9	5	10	10	5
18557055	claireashforth	82	131	60	73	83	24	60	24	58	30	25	24	29	59	47	26	32	32	24	40	27	28	25	26	30	21	21	34	23	21	26	22	19	28	22	27	10	21	10	22	15	22	15	24	11	17	27	20
18593736	astriddare	9	14	12	11	13	11	12	14	12	13	9	6	14	7	15	13	7	8	6	7	5	4	3	11	11	5	6	6	7	0	5	2	0	0	2	1	1	1	1	0	1	1	1	1	1	1	1	1
18606767	davidmacdougall	80	127	167	93	104	94	138	41	100	96	45	103	89	55	59	43	48	43	66	44	34	48	68	37	34	31	35	30	46	31	30	32	30	31	27	31	25	29	21	31	25	17	20	20	16	22	23	16
18625669	calvinharris	2	7	8	16	11	2	4	2	13	10	5	15	6	5	0	6	5	2	2	5	1	9	6	3	1	6	0	4	2	3	0	0	2	4	1	0	0	0	0	4	0	0	0	0	0	0	0	0
18665800	life	23	26	26	12	17	13	7	23	29	12	19	17	31	41	35	18	33	10	25	27	15	21	21	14	21	9	9	18	18	5	11	20	6	14	4	7	4	4	6	7	6	4	7	6	6	5	5	7
18676177	jamieoliver	150	142	145	140	107	15	135	104	65	25	54	106	120	93	74	32	9	27	65	110	3	61	31	0	4	29	99	40	1	2	0	0	2	2	1	0	0	0	0	2	0	0	0	0	0	0	0	0
18713254	simonpegg	50	51	57	51	152	116	34	54	81	34	55	54	61	34	19	85	22	58	44	11	8	116	19	25	5	27	5	7	9	7	6	12	5	7	6	6	6	8	3	6	5	7	5	3	3	4	3	3
18720595	serafinowicz	246	60	220	225	90	246	126	35	41	81	44	37	153	114	36	34	24	83	37	9	47	42	38	13	24	8	11	26	8	18	4	9	4	5	10	5	5	5	3	5	10	5	6	3	3	4	3	3
18725587	tomhouser	18	24	25	34	27	25	30	25	30	20	28	33	24	33	30	22	29	10	49	22	24	19	28	19	14	14	25	12	27	8	23	45	9	6	7	19	29	33	7	28	4	18	54	7	7	8	9	6
18735898	big_picture	23	26	26	12	17	13	7	17	15	12	19	17	17	17	14	18	20	10	13	27	15	21	21	14	21	9	9	18	18	5	11	20	6	14	4	7	4	4	6	7	6	4	7	6	6	5	5	7
18741116	mattcooke_uk	58	127	63	32	39	38	70	33	39	39	47	30	87	44	95	42	18	46	29	49	31	19	41	53	43	25	59	28	13	22	16	21	33	19	12	17	17	14	14	16	14	6	14	10	9	7	8	8
18764841	richardpbacon	168	220	174	220	151	195	180	214	203	156	187	82	151	161	154	159	176	91	86	160	134	75	129	79	113	116	115	118	17	66	72	18	16	23	24	20	37	17	37	35	74	77	52	25	40	46	50	34
18771385	sohailanjum	13	32	11	7	28	28	37	29	25	21	36	26	22	16	23	14	8	36	30	47	21	18	26	32	17	18	27	16	18	15	15	17	21	18	18	29	15	45	17	19	19	20	16	9	21	20	34	24
18839790	petersbeaumont	198	184	111	209	229	228	162	52	66	63	33	65	35	29	72	35	61	44	33	42	36	59	35	33	31	32	35	38	49	29	31	37	35	27	28	26	23	24	21	25	24	17	21	22	17	29	25	16
18949349	sophyridge	121	85	258	96	87	144	127	83	89	111	122	90	66	95	119	118	70	68	76	65	88	60	65	128	92	83	71	39	75	11	62	71	52	55	47	24	14	67	15	22	12	22	10	12	15	13	11	25
18953259	schofe	88	115	34	46	88	40	73	38	34	35	32	31	13	11	10	25	9	29	28	39	3	0	0	71	4	1	0	1	1	2	0	0	2	2	1	0	0	0	0	2	0	0	0	0	0	0	0	0
18979962	tinchystryder	2	7	8	3	11	2	4	2	13	10	5	15	2	5	0	6	5	2	2	5	1	9	6	3	1	6	0	1	2	3	0	0	2	4	1	0	0	0	0	4	0	0	0	0	0	0	0	0
18980276	timminchin	139	67	30	23	30	19	39	73	18	23	41	21	32	61	24	28	22	23	15	6	8	20	19	9	5	11	5	7	9	7	6	4	5	7	6	6	6	8	3	6	5	7	5	3	3	4	3	3
19062754	andrewbloch	27	38	36	27	38	34	24	31	35	53	37	32	32	32	32	51	27	37	36	22	24	19	36	19	42	51	42	12	48	8	23	11	33	6	7	19	31	46	7	4	4	18	30	39	7	8	7	6
19063323	nmemagazine	15	18	16	16	8	2	19	2	10	5	5	9	6	5	6	6	5	7	7	5	9	6	6	7	8	7	7	4	5	3	7	5	8	9	5	9	8	7	9	9	8	9	9	8	8	6	9	11
19111027	copwatcher	3	2	31	5	3	4	5	5	2	4	1	3	3	3	2	2	2	3	3	2	2	3	2	2	2	3	3	3	3	4	3	3	3	3	3	3	3	3	4	3	3	3	3	4	4	3	4	4
19115828	belfastjj	106	57	31	91	106	43	76	15	69	79	11	13	76	91	99	119	39	65	56	15	11	91	17	16	96	28	16	82	65	16	34	15	46	16	54	13	41	11	11	14	7	13	19	15	35	18	14	12
19120191	garethemery	2	7	8	16	11	2	4	2	13	10	5	15	6	5	48	6	5	2	2	5	55	9	6	3	25	6	12	14	2	3	10	8	17	4	23	4	67	20	8	4	27	0	8	31	0	0	0	0
19129073	jasonbradbury	73	70	40	31	60	58	45	76	84	32	80	38	54	43	53	66	25	31	22	37	32	37	58	27	73	42	26	29	62	30	12	59	37	13	21	4	34	6	7	8	4	32	8	9	7	9	10	6
19152541	misterwallace	31	110	30	23	30	19	33	70	18	26	41	42	45	60	34	44	22	22	37	6	8	50	38	9	5	11	5	7	9	7	6	4	5	7	6	6	6	8	3	6	5	7	5	3	3	4	3	3
19198587	blueyrobinson	2	7	8	3	11	2	4	2	13	10	5	15	2	5	0	6	5	2	2	5	1	9	6	3	1	6	0	1	2	3	0	0	2	4	1	0	0	0	0	4	0	0	0	0	0	0	0	0
19225509	kat_braybrooke	20	21	19	20	23	21	28	21	17	19	17	18	21	21	20	19	19	19	20	16	20	22	24	18	15	17	17	13	20	13	19	14	13	12	16	15	16	18	16	18	18	19	18	13	18	21	19	19
19287786	ldnfashion	49	22	22	17	24	29	20	6	8	11	14	16	47	15	16	8	11	30	27	23	19	10	16	50	44	13	8	11	2	14	38	11	10	9	15	12	20	12	9	4	8	9	22	8	8	6	9	11
19311894	gabrielmilland	95	222	214	82	128	104	130	90	104	109	60	112	66	87	87	82	70	88	100	65	81	60	52	93	90	83	57	39	75	82	62	58	52	55	47	24	32	34	27	30	33	25	10	12	15	29	11	25
19335378	johnprescott	170	233	204	231	207	212	222	175	214	152	179	179	171	188	149	135	158	153	153	141	119	127	139	119	134	148	118	132	98	97	100	89	84	88	84	91	87	19	38	15	50	63	57	14	36	55	24	42
19341180	rue89	154	48	49	50	56	42	123	123	137	47	56	48	127	126	114	106	128	115	54	116	109	112	106	51	41	100	100	83	72	46	46	34	42	26	71	46	4	59	70	26	29	57	56	35	6	5	5	40
19344416	ollierussian	30	25	27	18	8	53	22	12	10	5	16	39	16	19	6	10	12	7	7	14	9	6	10	7	8	7	7	4	5	3	7	5	8	9	5	9	8	7	9	9	8	9	9	8	8	6	9	11
19346439	louisemensch	223	204	234	64	76	74	147	111	170	160	199	73	182	163	118	70	192	74	70	69	94	52	12	58	94	36	46	52	36	45	37	50	15	98	26	22	49	13	48	17	12	11	10	12	14	13	11	12
19364382	tobyharnden	75	148	44	127	93	77	67	103	66	127	33	97	35	29	87	35	70	44	33	42	36	60	35	33	31	32	35	38	49	29	31	37	52	27	28	26	23	24	21	25	24	17	21	22	17	29	25	16
19391676	mrmatthewtaylor	259	194	124	122	121	214	167	141	120	214	118	153	183	119	176	148	162	100	100	77	79	81	89	60	71	75	33	58	61	73	43	84	66	36	42	33	55	58	35	43	35	28	28	30	20	24	16	23
19392099	rosiecosy	116	31	55	30	35	26	27	30	32	27	78	25	23	28	29	37	28	25	26	28	23	29	33	31	32	26	23	31	22	19	20	28	23	21	14	18	26	22	22	24	20	15	13	11	12	12	15	13
19405774	professorgreen	2	7	8	3	11	2	4	2	13	10	5	15	6	5	0	6	5	2	2	5	1	9	6	3	1	6	0	1	2	3	0	0	2	4	1	0	0	0	0	4	0	0	0	0	0	0	0	0
19409079	alanfisher	288	227	113	85	31	78	83	91	160	94	166	64	28	94	65	20	42	38	79	118	100	26	30	81	53	50	18	20	46	26	45	36	31	17	20	13	1	11	11	14	7	13	1	1	1	1	1	1
19448077	thatsoph	52	34	76	25	49	61	48	69	2	4	1	3	3	3	2	2	2	3	3	2	2	3	2	2	2	3	3	3	3	4	3	3	3	3	3	3	3	3	4	3	3	3	3	4	4	3	4	4
19449961	guerillaphoto	72	71	78	53	77	71	33	71	77	54	71	70	77	62	69	55	53	55	57	57	48	65	54	57	77	53	41	48	66	40	55	47	53	34	45	42	40	39	45	45	40	44	41	27	38	24	35	29
19483130	taz699572	76	62	75	44	73	90	60	57	28	30	50	24	13	103	10	26	93	32	32	21	71	28	27	26	25	49	12	8	69	10	26	22	5	13	36	27	10	20	10	2	15	0	15	19	11	17	17	10
19499640	giraffetweet	42	46	22	17	54	15	20	36	7	25	13	12	8	35	11	16	15	27	16	12	16	13	31	12	13	14	15	21	12	8	17	6	9	6	7	14	12	6	7	11	4	10	11	7	10	8	7	6
19526770	kevinbakhurst	258	249	233	236	226	227	220	217	213	199	196	200	196	204	189	190	175	178	125	154	120	158	120	147	129	145	121	131	116	120	102	107	105	80	96	95	90	87	56	81	77	61	70	68	41	58	54	52
19530134	evanhd	257	248	228	238	228	198	232	108	221	203	132	218	147	127	163	127	124	28	157	36	156	34	34	30	93	128	94	35	32	34	87	29	111	32	40	69	32	34	61	32	28	25	23	23	28	28	20	21
19530289	pennyred	204	247	213	243	206	236	200	159	164	196	215	209	159	147	181	175	187	145	144	162	125	154	146	157	110	33	141	116	63	109	117	67	36	95	74	97	3	3	4	3	3	3	3	4	4	3	4	4
19533166	helloimgary	8	9	7	9	12	7	11	13	14	6	13	11	8	13	11	15	15	14	11	12	16	14	20	12	16	19	15	8	17	10	17	18	16	23	24	20	10	17	8	29	58	23	15	15	11	17	24	10
19552392	shizzio	13	7	8	7	28	28	37	29	25	21	36	26	22	16	23	14	8	36	30	5	21	18	26	32	17	18	27	16	2	15	15	17	21	18	18	29	15	45	17	4	19	20	16	9	0	0	34	24
19562228	rustyrockets	99	52	56	92	67	63	75	95	71	101	67	67	70	72	115	88	79	67	42	32	60	41	92	42	58	96	76	59	39	48	61	0	2	2	1	0	0	0	0	2	0	0	0	0	0	0	0	0
19583545	lfc	14	13	9	15	15	14	41	9	16	14	15	14	20	12	13	9	17	13	12	17	12	11	11	15	0	0	1	0	0	1	1	1	1	1	0	2	2	2	2	1	2	2	2	2	2	2	2	2
19588385	indiaknight	254	243	203	219	205	223	219	199	163	211	183	160	146	183	198	90	26	133	85	99	166	85	119	74	27	8	81	89	87	12	38	42	51	79	36	28	9	54	47	28	30	43	22	41	29	23	38	36
19596996	tarahwelsh	114	111	59	103	109	66	90	107	59	65	76	99	58	67	56	69	68	79	80	60	51	45	60	75	49	45	62	44	51	39	53	57	60	40	56	51	35	37	28	57	37	39	43	34	32	33	31	28
19621110	good	29	20	20	12	19	13	7	17	15	12	29	17	17	17	14	23	20	10	13	10	15	8	7	14	14	9	9	14	10	5	29	8	6	14	4	4	4	4	8	8	6	4	8	6	6	9	5	7
19644592	campbellclaret	244	190	129	138	181	184	132	127	118	200	130	121	128	125	123	125	141	114	110	111	106	105	97	98	105	97	95	85	86	86	83	83	80	78	63	76	41	72	53	52	62	53	64	37	54	27	47	47
19663660	bobbyfriction	13	32	11	7	28	28	37	29	25	21	36	26	22	16	23	14	8	36	30	47	21	18	26	32	17	18	4	16	6	15	15	17	21	18	18	29	15	7	17	19	19	20	16	9	5	20	10	24
19669334	tonydortie	28	23	87	28	53	137	106	79	106	31	0	51	93	75	108	89	0	2	62	37	82	72	90	92	67	58	1	0	2	1	1	1	1	4	0	40	31	2	32	4	2	2	30	2	0	2	2	0
19701552	laurajgraham	59	52	69	106	25	0	75	4	47	1	62	31	70	18	25	1	1	1	1	1	3	0	0	0	4	1	0	1	1	2	0	0	2	2	1	0	0	0	0	2	0	0	0	0	0	0	0	0
19701628	bbc	31	66	105	63	75	68	113	68	78	107	66	58	45	60	34	94	58	94	107	64	90	63	66	89	68	56	75	64	69	90	65	77	59	43	62	24	61	53	15	37	57	36	40	48	33	43	10	39
19709510	telepolitics	95	114	103	82	128	72	105	72	103	109	60	112	66	87	77	71	101	72	77	56	63	58	52	70	65	44	57	39	30	52	75	58	32	35	31	24	38	34	27	30	26	25	10	28	15	27	11	25
19728272	vulavox	2	7	4	3	66	2	4	6	8	11	14	16	15	15	0	8	11	2	2	5	1	10	16	3	1	13	0	1	2	14	0	0	2	4	1	0	0	0	0	4	0	0	0	0	0	0	0	0
19735138	kieranshalloo	6	51	30	10	10	10	33	11	9	17	6	7	7	8	7	44	10	9	44	13	8	12	19	9	12	12	13	17	9	7	6	13	5	7	6	6	6	8	12	6	5	7	5	3	3	4	3	3
19766282	diceproductions	31	17	24	23	16	19	18	22	20	26	20	20	30	27	22	21	22	15	21	9	17	17	14	13	5	8	11	7	8	18	4	9	4	5	10	5	5	5	3	5	10	5	6	3	3	4	3	3
19766359	kicfm	38	43	45	36	45	46	42	47	22	25	24	42	27	22	74	121	34	22	15	6	8	20	19	9	5	11	5	7	9	7	6	4	5	7	6	6	6	8	3	6	5	7	5	3	3	4	3	3
19767193	edyong209	23	143	26	123	17	92	7	17	73	12	19	75	106	101	28	18	96	73	72	66	58	90	69	44	21	20	9	18	55	44	11	46	42	14	58	47	33	4	24	39	6	27	28	30	6	25	5	7
19781827	keithmahon	0	4	2	16	11	2	4	2	13	10	0	0	0	5	1	6	0	0	0	0	0	1	1	1	0	0	1	0	0	1	1	1	1	1	0	2	2	2	2	1	2	2	2	2	0	0	0	0
19790215	meekeey	38	84	109	102	108	79	86	84	22	23	109	21	102	22	24	80	77	23	15	6	89	20	19	9	5	11	73	7	9	7	6	4	5	7	6	6	6	8	23	6	5	7	5	3	3	19	12	0
19804336	thereal_nicola	15	25	27	16	8	2	22	12	10	5	16	9	6	19	6	10	12	7	7	14	9	6	10	7	8	7	7	4	5	3	7	5	8	9	5	9	8	7	9	9	8	9	9	8	8	6	9	11
19910285	jonny_hallam	200	54	50	79	102	45	138	52	45	63	169	187	89	94	72	20	61	21	66	29	28	26	37	81	66	32	43	61	46	26	31	16	35	27	29	32	23	24	21	25	24	17	21	22	17	1	1	16
19912781	remroum	5	3	17	4	4	9	3	3	4	3	3	4	4	1	4	3	6	4	4	3	6	2	4	4	7	2	2	2	4	0	2	2	0	0	2	1	1	1	1	0	1	1	1	1	1	1	1	1
19928515	meowcake	8	9	7	9	12	7	11	13	14	6	13	11	8	13	11	15	15	14	11	12	16	14	20	12	16	19	15	8	17	10	17	18	16	23	24	20	10	17	10	29	15	23	15	21	11	17	24	10
19929890	bdutt	26	28	11	7	20	31	13	28	61	33	23	35	51	16	23	14	8	41	34	70	21	21	21	43	17	9	27	16	18	5	15	17	6	14	18	50	15	4	6	19	19	20	16	9	6	20	5	7
19937926	fitwatcher	3	2	10	5	3	4	5	5	2	4	1	3	3	3	2	2	2	3	3	2	2	3	2	2	2	3	3	3	3	4	3	3	3	3	3	3	3	3	4	3	3	3	3	4	4	3	4	4
19945539	forgetcape	6	35	16	10	8	37	9	61	9	17	6	7	7	8	7	10	10	9	7	13	13	6	26	8	12	7	13	4	5	3	13	5	11	10	5	10	9	7	12	9	13	14	12	8	8	6	9	11
19968074	kayaburgess	216	35	142	136	94	77	131	103	139	130	84	72	47	8	96	91	92	30	27	107	97	84	86	74	85	93	13	72	54	12	38	39	49	50	60	10	9	44	12	47	42	19	12	13	8	23	30	19
19976079	thethirdestate	160	183	31	105	188	61	99	5	2	4	1	3	3	3	2	2	2	3	3	2	2	3	2	2	2	3	3	3	3	4	3	3	3	3	3	3	3	3	4	3	3	3	3	4	4	3	4	4
19980401	charliecw	0	12	1	0	0	1	0	0	0	0	0	0	0	0	1	0	0	0	0	0	0	1	1	1	0	0	1	0	0	1	1	1	1	1	0	2	2	2	2	1	2	2	2	2	2	2	2	2
19985861	capitalr	120	16	101	81	84	85	116	85	91	106	86	62	96	84	49	77	37	97	52	53	39	56	45	63	79	29	72	62	30	58	36	49	40	47	31	43	48	41	39	41	36	36	48	54	25	42	29	2
20041617	manenglish	20	21	19	20	33	21	71	21	17	19	17	18	21	21	20	19	19	19	20	16	20	22	24	18	15	17	17	13	20	13	19	14	13	12	16	15	16	18	16	18	18	19	18	13	18	21	19	19
20043797	comedyfish	22	17	24	39	16	27	18	22	20	41	20	20	26	27	22	21	26	15	21	9	17	17	14	13	27	8	11	24	8	12	4	9	4	5	10	5	5	5	3	5	10	5	6	3	3	4	3	3
20071095	lisanorfolk	42	46	22	17	54	18	20	36	8	25	50	19	19	43	16	8	11	26	18	21	26	10	31	22	44	13	8	21	2	14	34	11	10	13	15	12	20	12	8	4	23	0	0	19	10	8	17	0
20088745	adamgabbatt	188	176	209	254	222	135	155	109	206	191	99	68	85	122	40	44	88	122	63	79	79	50	75	60	48	55	61	54	67	91	43	24	24	22	42	33	18	15	19	20	21	28	17	17	20	16	16	23
20137739	kiramadeira	69	186	136	30	35	26	27	30	32	27	49	25	23	28	29	37	28	25	26	28	23	29	33	31	32	26	23	31	22	19	20	27	23	21	14	18	26	22	22	24	20	15	13	11	12	12	15	13
20151420	jamieunderhill	113	68	89	113	113	112	32	63	56	23	27	21	74	22	21	29	73	23	15	6	8	20	19	9	5	11	5	7	9	7	6	4	5	7	6	6	6	8	3	6	5	7	5	3	3	4	3	3
20169712	officialkojo	2	22	4	3	24	29	4	6	8	11	14	16	15	15	16	8	11	2	2	23	19	10	16	3	1	13	8	11	2	14	10	11	10	4	15	12	0	12	0	4	0	0	0	0	0	0	0	0
20171735	vhalsall	10	30	5	8	6	19	14	8	5	8	12	31	13	9	9	7	9	11	1	1	3	0	0	0	4	1	0	1	1	2	0	0	2	2	1	0	0	0	0	2	0	0	0	0	0	0	0	0
20189081	reema80	27	12	1	134	38	34	24	0	0	0	0	0	0	0	1	0	0	0	0	0	0	1	1	1	0	0	1	0	0	1	1	1	1	1	0	2	2	2	2	1	2	2	2	2	2	2	2	2
20204789	rufushound	38	78	45	36	91	102	42	102	22	23	24	21	27	22	24	54	34	23	15	6	8	20	19	9	5	11	5	7	9	7	6	4	5	7	6	6	6	8	3	6	5	7	5	3	3	4	3	3
20250199	will_hoe	97	50	83	22	29	57	15	16	27	77	26	53	12	20	117	30	21	17	19	20	30	16	12	21	39	43	19	32	24	11	27	19	15	20	17	22	14	13	15	17	12	2	2	2	2	2	2	12
20252085	mrdaveyd	37	19	21	33	22	20	25	19	19	16	21	34	18	7	17	31	7	8	6	19	5	4	3	20	26	5	6	6	7	0	5	2	0	0	2	1	1	1	1	0	1	1	1	1	1	1	1	1
20257921	shaunwhitelpool	2	13	9	15	15	14	26	9	13	14	15	14	20	12	13	9	17	13	12	17	12	11	11	15	0	0	1	0	0	1	1	1	1	1	0	2	2	2	2	1	2	2	2	2	2	2	2	2
20291015	mitchbenn	103	107	70	36	41	105	39	70	22	23	24	21	27	61	24	28	34	23	15	6	8	62	19	9	5	11	5	7	9	7	6	4	5	7	6	6	6	8	3	6	5	7	5	3	3	4	3	3
20356313	nickdebois	112	69	58	96	72	131	41	146	48	59	83	27	88	20	38	94	58	68	23	64	40	52	12	24	68	36	38	39	36	11	37	31	15	25	26	24	14	13	15	37	12	11	10	12	15	13	11	12
20362041	jamesjwalsh	69	68	34	72	70	26	27	30	34	27	49	25	23	28	29	37	28	29	26	28	23	29	33	31	32	26	23	31	22	19	20	27	23	21	14	18	26	22	22	24	20	15	13	11	12	12	15	13
20369271	phoeberoberts	94	35	175	122	0	37	0	61	120	17	118	0	0	0	1	0	0	0	0	0	0	1	1	1	0	0	1	0	0	1	1	1	1	1	0	2	2	2	2	1	2	2	2	2	2	2	2	2
20376113	skyruth	272	237	227	213	232	162	211	215	212	207	69	201	158	146	148	184	72	160	154	120	144	151	117	118	137	143	106	135	103	114	108	31	50	94	90	53	49	88	58	69	44	34	61	66	15	56	11	25
20377815	jakeokane	89	39	92	108	85	139	122	133	133	104	63	107	67	31	105	50	103	61	35	43	82	72	50	40	74	37	28	80	50	75	70	60	72	61	77	64	52	51	6	67	38	13	50	46	45	31	20	9
20402513	winstano	70	60	40	23	30	19	58	20	34	81	41	38	44	6	19	25	22	22	37	6	57	42	38	9	5	11	5	7	9	7	6	4	5	7	6	6	6	8	3	6	5	7	5	3	3	4	3	3
20511513	brmb	1	0	0	1	1	3	2	1	1	2	2	2	1	2	3	4	4	5	5	4	4	5	5	5	6	4	4	5	6	6	8	7	7	8	8	8	7	9	5	10	9	8	4	0	5	10	10	5
20515529	katybeale	20	21	19	20	23	21	28	21	17	19	17	18	21	21	20	19	19	19	20	16	20	22	24	18	15	17	17	13	20	13	19	14	13	12	16	15	16	18	16	18	18	19	18	13	18	21	19	19
20521025	anniecat84	111	55	74	47	43	35	31	32	21	44	74	23	63	6	86	92	95	54	99	38	87	35	81	107	101	92	91	66	34	56	82	85	61	77	74	60	33	75	59	15	41	55	39	11	39	40	33	31
20543416	bbcnewsnight	251	246	225	214	178	181	237	211	167	177	178	195	195	201	184	186	142	180	90	133	46	153	124	117	136	117	142	137	113	84	113	95	108	82	99	84	76	85	79	74	61	64	69	52	59	57	43	60
20548283	jane__bradley	114	111	147	103	109	121	218	107	152	107	142	118	58	67	128	122	68	79	80	96	96	45	62	75	60	45	51	44	40	39	74	57	66	40	62	51	35	37	28	48	35	39	43	34	32	36	31	28
20552288	lauraharmes	232	87	223	249	220	199	160	87	202	141	135	157	92	172	113	58	109	158	89	108	123	86	53	66	118	123	47	105	58	22	36	62	44	19	76	48	46	36	62	16	36	48	46	25	42	32	8	34
20588878	kevpeel	69	31	55	30	35	26	27	30	32	27	49	25	23	28	29	37	28	25	26	28	23	29	33	31	32	26	23	31	22	19	20	28	23	21	14	18	27	22	22	24	20	15	13	11	12	12	15	13
20594090	tayongtyn	36	1	3	2	2	0	1	4	3	24	4	1	2	6	0	1	1	1	1	1	1	0	27	0	1	1	12	1	1	2	0	0	17	2	1	0	0	0	0	2	0	0	0	0	0	0	0	0
20598899	old_holborn	249	50	18	19	29	16	15	16	27	18	26	28	12	20	117	24	21	17	19	20	22	16	56	21	20	28	19	32	24	11	27	19	15	20	17	22	14	13	15	17	12	11	10	12	14	13	11	12
20609319	mrseb	11	15	15	13	7	6	10	15	7	15	11	13	9	14	12	17	13	16	17	15	93	23	17	90	18	16	16	15	83	16	21	15	18	24	19	14	22	6	13	23	17	21	19	15	10	18	18	17
20675211	misselliemae	148	58	52	71	44	67	68	49	72	67	46	57	57	90	40	2	2	3	3	2	2	3	2	2	2	3	3	3	3	4	3	3	3	3	3	3	3	3	4	3	3	3	3	4	4	3	4	4
20699709	bbcquestiontime	79	273	163	178	153	87	152	216	173	150	216	206	204	200	175	79	173	170	26	56	86	29	78	70	96	28	23	82	77	19	20	111	23	21	14	18	27	22	22	24	20	15	13	11	12	12	15	13
20730558	dan_small	86	105	4	47	43	2	31	49	21	44	77	89	18	124	85	116	5	93	92	19	41	44	39	20	26	101	31	79	38	32	32	35	28	75	78	37	70	23	58	70	3	49	54	21	4	25	21	31
20741388	ilonacatherine	8	9	7	9	12	7	11	13	14	6	13	11	8	13	11	15	15	14	11	12	16	14	20	12	16	19	15	8	17	10	17	18	16	23	24	20	10	17	10	29	15	23	15	21	11	17	24	10
20764970	clarefallon	59	33	65	106	43	24	104	24	58	45	102	50	29	59	47	26	32	32	24	40	27	28	25	26	30	21	21	70	23	21	26	22	19	28	22	27	10	21	10	22	15	22	20	24	11	17	27	20
20770869	danoosha	103	36	70	35	51	105	39	137	40	37	129	122	69	123	109	29	112	28	53	58	33	73	32	30	51	94	94	37	32	51	87	29	27	42	23	30	32	31	61	32	28	25	23	23	24	28	20	21
20779110	yahooukeditor	76	62	59	44	73	66	90	57	59	65	76	99	58	103	56	69	93	112	32	60	51	45	60	69	49	49	62	44	51	39	53	31	60	9	56	53	35	37	28	69	8	39	61	34	32	33	31	28
20844189	davidallengreen	3	2	31	49	3	55	109	5	2	76	1	3	3	3	2	2	2	3	3	2	2	3	2	2	2	3	3	3	3	4	3	3	3	3	3	3	3	3	4	3	3	3	3	4	4	3	4	4
20853657	kirstyflove	19	44	23	95	14	8	69	44	23	75	32	8	13	11	10	7	9	11	10	11	3	0	0	0	4	1	0	1	1	2	0	0	2	2	1	0	0	0	0	2	0	0	0	0	0	0	0	0
20973388	lbc973	112	116	110	86	68	30	17	27	67	29	22	47	40	26	67	33	18	24	23	33	25	27	22	24	40	23	24	23	13	20	16	30	26	19	12	23	21	14	20	21	22	6	14	10	9	7	8	8
20980532	yesalexistall	33	18	16	26	67	2	19	2	10	69	5	9	6	5	24	6	5	2	32	5	8	9	6	0	5	11	0	4	5	3	0	0	2	2	1	0	0	0	0	2	0	0	0	0	0	0	0	0
20980592	unamullally	110	18	16	16	64	33	19	12	10	5	75	9	6	25	6	10	12	7	7	14	9	6	10	7	8	7	7	4	5	3	7	5	8	9	5	9	8	7	9	9	8	9	9	8	8	6	9	11
20986375	journodanny	130	31	108	101	142	108	131	109	105	103	106	68	23	102	96	95	94	25	82	79	23	70	79	84	78	55	51	67	37	19	20	27	30	45	27	44	58	29	50	31	20	27	33	15	33	22	23	15
20990301	ldn_rant	46	40	51	90	41	39	107	63	36	38	131	52	74	42	21	46	73	35	48	71	44	51	43	35	64	48	46	27	47	50	36	64	40	29	63	48	41	42	53	27	17	6	19	43	10	43	43	12
20992801	lucianaberger	280	167	242	244	227	169	139	223	219	209	78	190	197	12	129	142	139	98	169	150	59	47	48	56	45	52	36	47	76	36	41	28	69	21	14	18	26	32	62	38	33	15	13	11	12	12	15	13
21028004	garethaveyard	22	17	24	39	16	27	18	22	20	41	20	20	26	27	22	21	26	15	21	9	17	17	14	13	27	8	11	24	8	12	4	9	4	5	10	5	5	5	3	5	10	5	6	3	3	4	3	3
21039897	jakeyross	14	13	9	15	15	14	26	9	16	14	15	14	20	12	13	9	17	13	12	17	12	11	11	15	0	0	0	0	0	1	1	1	1	1	0	2	2	2	2	1	2	2	2	2	2	2	2	0
21053056	emmagkeller	157	263	133	126	123	101	129	62	115	92	96	61	68	92	58	72	65	78	69	25	70	31	109	76	71	67	99	58	59	44	84	42	42	76	20	59	45	46	35	39	30	49	28	30	20	25	38	36
21071198	wlmager	73	70	40	116	60	58	45	76	84	32	80	38	54	38	53	61	24	31	43	34	32	37	58	41	73	42	26	26	8	18	4	59	4	5	34	5	5	5	3	5	10	5	6	3	3	4	3	3
21077752	adamyosef	1	0	0	1	1	3	2	1	1	2	2	2	1	2	3	4	4	5	5	4	4	5	5	5	6	4	4	5	6	6	8	7	7	8	8	8	7	9	5	10	9	8	4	9	5	10	10	5
21184977	audioboo	36	154	144	143	93	93	47	113	95	49	133	172	101	100	122	105	177	80	96	45	88	61	65	36	92	99	71	19	81	102	105	71	17	41	66	21	23	24	44	25	24	48	21	25	17	32	13	37
21187708	katie_khan	22	17	24	48	16	27	18	22	20	28	20	20	26	40	22	21	26	15	43	9	17	17	14	13	27	8	11	24	8	12	4	9	4	5	10	5	5	5	3	5	10	5	6	3	3	4	3	3
21191567	natalietran	48	49	71	40	8	32	23	34	55	40	48	19	16	19	50	38	25	26	22	21	26	33	10	27	25	54	12	22	52	30	12	23	37	13	21	4	34	50	48	35	44	32	9	8	8	9	17	11
21208832	officialrandl	15	67	48	16	30	2	22	2	18	5	5	9	6	5	6	6	5	7	7	5	9	6	6	7	8	7	7	4	5	3	7	5	8	9	5	9	8	7	9	9	8	9	9	8	8	6	9	11
21212813	shopkeepers	47	18	16	18	8	33	19	12	10	5	16	9	16	25	6	10	12	7	7	14	9	6	10	7	8	7	7	4	5	3	7	5	8	9	5	9	8	7	9	9	8	9	9	8	8	6	9	11
21219827	shaymitch	129	44	23	118	14	0	1	44	131	123	12	1	13	66	93	1	9	1	1	1	3	0	0	0	10	1	0	1	1	2	0	0	2	2	1	0	4	4	0	2	6	4	0	6	0	0	0	0
21281389	ste_sully	66	128	106	65	62	52	36	105	54	32	116	115	94	107	48	102	37	34	22	53	39	74	32	22	29	69	63	21	33	77	18	43	27	66	23	30	30	20	23	28	32	24	31	26	10	19	12	18
21356261	bigboyler	76	62	54	44	73	19	43	40	52	42	75	44	43	58	19	54	51	22	32	81	57	51	47	13	5	49	5	7	8	7	4	4	5	5	10	6	5	5	3	5	5	5	6	3	3	4	3	3
21389282	hagenmark	31	66	105	63	75	68	113	68	78	28	66	58	45	60	34	21	26	94	85	52	90	63	14	13	27	8	11	64	8	12	65	9	59	5	10	5	5	5	3	5	10	5	6	3	3	4	3	3
21431482	omarmash	65	3	35	4	4	23	3	3	4	62	3	4	4	1	4	3	42	4	4	24	6	25	4	4	7	2	2	2	7	0	2	2	0	0	2	1	1	1	1	0	1	1	1	1	1	1	1	1
21474245	darey	63	23	104	40	53	52	36	6	54	11	14	16	15	15	16	8	25	113	2	23	19	10	16	88	86	13	28	11	2	14	10	11	10	15	21	12	43	20	6	4	7	13	8	19	35	37	17	9
21514100	khyberman	32	41	18	19	29	16	15	16	27	18	26	28	12	20	57	24	21	17	19	20	22	16	12	21	20	28	19	32	24	11	27	19	15	20	17	22	14	13	15	17	12	11	10	12	14	13	11	12
21522163	doglostuk	7	8	68	9	9	7	8	10	11	9	8	10	10	10	8	12	14	12	9	8	10	7	9	10	9	10	10	5	11	9	9	10	12	11	9	11	7	10	5	12	9	12	4	5	5	11	6	5
21576334	alokjha	289	143	196	123	243	124	120	237	115	92	121	75	118	92	58	72	121	64	72	72	70	79	84	76	71	67	87	58	59	44	43	53	42	22	42	33	33	15	35	39	21	28	28	30	20	25	16	23
21632185	daniellismore	49	44	23	17	14	6	20	44	7	15	12	13	47	14	12	17	13	16	17	15	11	23	17	50	18	16	8	15	21	16	21	15	18	24	19	14	22	6	13	23	17	21	19	15	10	18	18	17
21696855	coventry_police	1	0	0	1	1	3	2	1	1	2	2	2	1	2	3	4	4	5	5	4	4	5	5	5	6	4	4	5	6	6	8	7	7	8	8	8	7	9	5	10	9	8	4	5	5	10	6	5
21749564	colvinius	153	99	151	117	81	97	23	34	114	72	91	87	75	134	61	73	84	75	34	89	54	71	74	67	21	22	77	7	71	45	11	4	39	17	65	6	24	43	48	54	5	38	26	18	3	35	3	7
21751177	thewritertype	22	122	73	39	103	27	51	22	20	41	92	20	26	27	75	52	67	52	21	86	17	17	14	91	69	39	11	24	8	12	4	9	71	5	10	5	5	5	3	5	10	5	6	3	3	4	3	3
21754620	bbclondon949	60	69	66	59	126	60	62	46	95	68	47	69	87	57	71	27	18	33	29	49	40	86	75	23	19	25	20	28	13	22	16	21	20	19	12	17	17	14	14	16	14	6	14	10	9	7	8	8
21777530	lethalbizzle	2	7	8	3	11	2	4	2	13	10	5	15	6	5	33	6	5	2	2	5	1	9	6	3	1	6	8	29	2	3	0	0	10	4	1	0	0	12	0	4	0	0	0	0	0	0	0	0
21797072	tomfinn2	77	272	47	185	46	106	89	229	75	87	42	41	38	68	68	43	41	50	66	50	49	48	68	48	50	50	96	67	46	59	45	40	30	64	20	59	58	29	21	31	37	17	1	1	1	1	1	16
21854543	miguelmarquez	77	65	47	66	46	73	87	41	75	73	42	41	38	68	68	43	41	49	31	50	49	48	68	48	50	22	50	37	71	59	45	40	30	42	43	59	24	29	21	31	42	17	7	18	16	5	25	16
21857067	gmpolice	8	9	7	9	12	7	11	13	14	6	13	11	8	13	11	15	15	14	11	12	16	14	20	12	16	19	15	8	11	10	17	10	12	11	9	11	10	10	10	12	15	12	15	5	11	11	6	10
21910500	suttonnick	267	257	192	256	211	215	207	226	180	161	190	167	166	152	180	192	174	161	129	126	121	139	141	141	141	139	111	121	115	98	95	108	33	101	88	88	77	76	80	54	80	73	65	61	64	39	42	54
21927673	stephen_abbott	205	144	146	116	10	251	115	11	85	56	81	63	54	52	28	84	66	53	14	10	13	12	15	46	33	12	66	41	16	23	28	24	24	22	13	10	18	15	19	20	21	30	17	17	22	16	16	7
21948974	paulchowdhry	13	32	11	7	28	28	37	29	25	21	36	26	22	16	23	14	8	36	30	47	21	18	26	32	17	18	4	16	6	15	15	17	21	18	18	29	15	45	17	19	19	20	16	9	5	20	10	24
22021978	sunny_hundal	187	32	217	171	167	138	165	232	224	118	189	119	213	203	41	128	137	117	46	47	107	32	95	32	147	35	84	98	95	38	15	17	68	18	18	29	15	32	17	19	19	20	16	29	57	20	26	30
22060089	neilndown	151	113	106	104	107	59	36	138	87	26	40	110	46	43	34	90	25	31	22	46	71	92	10	27	46	42	1	40	33	30	12	1	37	1	36	2	2	2	2	1	2	2	2	2	2	2	2	2
22163503	bethemediauk	109	250	95	237	110	111	102	147	83	125	107	133	110	82	75	67	67	102	93	101	9	98	10	7	8	39	7	51	77	43	7	5	8	9	5	9	8	7	9	9	8	9	9	8	8	3	9	4
22170331	tomlongmate	132	125	143	135	145	136	125	120	17	128	120	18	116	132	124	109	120	119	118	97	108	115	51	103	99	95	89	51	20	88	90	14	47	12	16	15	16	18	16	18	18	19	18	13	18	21	19	19
22178358	orladoherty	8	9	7	9	12	7	11	13	14	6	13	11	8	13	11	15	15	14	11	12	16	14	20	12	16	19	15	8	8	10	17	9	16	5	10	20	10	5	3	29	10	23	15	21	3	17	24	10
22357726	blacflag	117	104	186	251	130	107	76	56	69	79	85	40	76	71	76	67	39	102	56	105	2	3	2	2	2	3	3	3	3	4	3	3	3	3	3	3	3	3	4	3	3	3	3	4	4	3	4	4
22460658	chrismasonbbc	174	165	162	224	159	197	233	206	148	172	83	117	187	143	107	132	58	134	107	64	34	63	66	89	68	31	75	52	37	31	65	32	59	31	27	24	25	52	15	37	57	34	20	20	15	22	23	25
22595388	bbctravelalert	44	42	53	32	55	50	49	43	39	52	52	95	48	44	94	49	52	48	50	34	45	54	46	23	54	76	20	68	42	55	33	21	20	58	39	17	17	57	14	16	14	31	14	10	9	7	8	8
22607656	yourcroydon	34	37	33	29	36	30	17	27	31	29	22	22	34	26	27	33	18	24	23	41	25	27	22	24	19	23	24	23	13	20	16	30	20	19	12	23	21	14	20	21	22	6	29	10	9	7	8	8
22613811	lexytopping	231	218	249	125	136	248	28	134	128	166	154	18	157	115	199	181	92	104	117	107	158	79	89	151	75	52	36	107	76	71	43	53	69	39	42	33	16	18	16	18	18	28	18	13	20	21	16	23
22646133	_rosiet	18	38	36	27	26	25	53	31	53	20	30	32	33	56	32	22	36	37	18	22	24	19	28	19	14	14	25	12	27	8	23	8	9	6	7	19	19	28	7	8	4	18	25	7	7	8	7	6
22672296	munkey_man1992	15	67	48	16	30	2	166	2	18	51	5	15	6	5	97	6	5	2	28	5	3	9	6	3	4	6	0	1	1	3	0	0	2	2	1	0	0	0	0	2	0	0	0	0	0	0	0	0
22685163	juicechambo	14	13	9	15	15	14	26	9	16	14	15	14	20	12	13	9	17	13	12	17	12	11	11	15	0	0	1	0	0	1	1	1	1	1	0	2	2	2	2	1	2	2	2	2	2	2	2	2
22692723	azizshalan	109	54	50	21	74	45	21	26	108	114	31	19	19	81	31	20	50	21	18	29	28	26	37	22	66	84	43	61	25	26	24	16	29	13	29	32	28	11	8	8	56	35	24	37	49	9	10	10
22694009	omgelvis	127	4	2	2	132	0	59	102	3	99	0	0	0	0	0	1	0	0	0	0	0	1	1	1	0	0	1	0	0	1	1	1	1	1	0	2	2	2	2	1	2	2	2	2	2	2	2	0
22757088	creature_dan	18	24	25	34	27	25	30	25	30	20	28	33	24	33	30	22	29	10	49	22	24	19	28	19	14	14	25	12	27	8	23	8	9	6	7	19	19	28	7	8	4	18	25	7	7	8	7	6
22812734	faisalislam	237	182	185	210	197	160	206	174	208	187	160	175	191	144	162	153	154	181	178	138	159	147	136	143	109	130	117	103	123	116	96	92	91	64	100	99	75	78	67	76	70	71	72	24	49	17	51	20
22825951	matt_itvnews	256	109	65	196	99	193	101	82	58	45	102	50	64	59	47	68	90	89	24	40	68	57	25	37	30	21	21	30	23	21	30	22	19	28	22	27	25	21	10	22	25	22	20	20	11	22	27	20
22885525	djsamyoung	28	23	87	28	53	2	106	79	106	31	0	15	93	75	0	89	0	2	2	32	1	9	6	92	1	6	1	0	2	1	1	1	1	4	0	0	0	2	0	4	2	2	0	2	0	2	2	0
22906929	timeoutlondon	149	94	140	97	39	38	112	33	33	39	57	96	98	30	100	42	83	30	27	54	31	99	41	34	43	74	34	40	26	47	42	45	13	48	25	28	29	33	13	28	30	9	22	13	9	7	9	8
22919206	londontonight	218	211	229	165	246	161	157	158	195	215	145	176	200	174	147	196	138	142	29	49	40	155	80	113	139	25	59	28	13	22	16	21	26	19	12	17	17	14	14	16	14	6	14	10	9	7	8	8
22984707	usayd	40	2	37	5	3	4	5	37	2	3	1	4	3	1	2	3	6	4	4	2	2	3	2	2	2	3	3	3	3	4	3	3	3	3	3	3	3	3	4	3	3	3	3	4	4	3	4	4
23055689	fieldproducer	233	221	216	161	208	213	205	154	181	175	191	163	137	137	142	177	168	156	149	123	116	148	153	132	142	126	126	101	96	121	114	101	90	97	89	96	93	89	76	60	71	69	59	60	61	50	57	38
23430190	aaronhussey	69	31	55	30	35	26	27	30	32	27	49	25	23	28	29	37	28	25	26	28	23	29	33	31	32	26	23	31	22	19	20	27	23	21	14	18	26	22	22	24	20	15	13	11	12	12	15	13
23460700	giovannafalcone	17	59	23	2	18	15	29	51	24	1	72	1	72	11	10	32	9	1	1	1	3	0	0	0	4	1	0	1	1	2	0	0	2	2	1	0	0	0	0	2	0	0	0	0	0	0	0	0
23464695	mattdavelewis	10	6	5	8	6	8	14	8	5	8	10	8	11	9	9	7	16	11	10	11	14	15	13	17	10	15	14	10	14	17	14	12	14	16	11	16	13	16	18	13	16	16	5	16	13	15	12	14
23581211	southwark_news	60	69	66	59	69	60	62	46	95	68	47	22	101	57	27	27	18	33	29	49	40	27	22	23	19	25	20	28	13	22	16	21	20	19	12	17	17	14	14	16	14	6	14	10	9	7	8	8
23667675	jonridge	116	31	55	30	35	26	27	30	32	27	74	25	23	28	29	111	28	25	26	28	23	29	33	31	32	26	23	31	22	19	20	27	23	21	14	18	26	22	22	24	20	15	13	11	12	12	15	13
23745072	dougsaunders	75	65	44	79	102	73	67	52	93	73	33	113	35	29	45	35	108	44	33	42	36	59	35	33	31	32	50	38	49	29	31	37	35	27	28	26	23	24	21	25	24	17	21	22	17	5	25	16
23751864	datastore	151	83	146	107	70	100	117	138	87	74	73	66	109	54	28	84	99	53	58	103	37	43	73	46	33	87	67	41	41	23	28	24	24	22	37	21	18	15	19	20	21	30	17	17	22	16	37	15
23859156	_m_i_a_	47	18	16	18	8	33	19	12	10	5	16	9	16	25	6	10	12	7	7	14	9	6	26	7	8	7	7	4	5	3	7	5	8	9	5	9	8	7	9	9	8	9	9	8	8	6	9	11
23932737	indywoodfilms	11	15	15	13	7	6	10	15	7	15	11	13	9	14	12	17	13	16	17	15	11	23	17	16	18	16	16	15	21	16	21	15	18	24	19	14	22	6	13	23	17	21	19	15	10	18	18	17
23937508	bbcradio4	234	202	194	222	51	196	203	203	205	147	92	78	143	194	91	161	114	159	49	91	73	83	88	129	51	119	69	111	27	63	64	57	71	76	51	49	45	40	52	32	28	45	23	50	24	28	20	21
24044209	bootsriley	53	19	21	33	22	20	25	19	19	16	21	34	18	7	17	31	7	8	6	19	5	4	3	20	26	5	6	6	7	0	5	2	0	0	2	1	1	1	1	0	1	1	1	1	1	1	1	1
24115508	lfbarfe	46	40	51	43	41	39	43	35	36	38	44	37	59	42	40	46	24	35	21	9	44	36	43	35	24	8	39	27	8	12	4	9	4	5	10	5	5	5	3	5	10	5	6	3	3	4	3	3
24236661	thewaffer	35	55	39	47	91	36	40	39	21	90	38	36	37	39	39	48	31	28	65	36	83	34	34	30	5	33	5	35	9	34	6	29	36	7	6	6	6	8	25	6	5	7	23	23	31	19	3	3
24265090	gsquare86	4	5	6	6	5	5	6	7	6	7	7	5	5	4	5	5	3	6	8	3	7	2	8	6	3	2	2	2	4	0	2	2	0	0	2	1	1	1	1	0	1	1	1	1	1	1	1	1
24358474	zefrog	35	63	39	41	51	36	40	39	33	86	38	36	37	39	39	48	31	28	59	36	31	34	34	30	51	33	34	35	26	34	42	29	36	32	25	35	29	33	34	32	28	6	23	23	9	7	20	8
24668720	oliverphelps	10	6	5	8	6	8	14	8	5	8	10	8	11	9	9	7	16	11	10	11	14	15	13	17	10	15	14	10	14	17	14	12	14	16	11	16	13	16	18	13	16	16	0	16	0	15	0	0
24670390	sherinet	4	5	6	6	5	5	6	7	6	7	7	5	5	4	5	5	3	6	8	3	7	2	8	6	3	2	2	2	4	0	2	2	0	0	2	1	1	1	1	0	1	1	1	1	1	1	1	1
24684384	pulsecardiff	12	1	34	22	2	0	73	4	3	1	4	1	12	11	25	30	1	1	1	1	30	0	0	0	4	1	0	1	1	2	0	0	2	2	1	0	0	0	0	2	0	0	0	0	0	0	0	0
24716740	trendeh	21	1	3	2	2	0	1	20	3	24	4	1	2	6	0	1	1	1	1	1	1	0	0	0	1	1	0	1	1	2	0	0	2	2	1	0	0	0	0	2	0	0	0	0	0	0	0	0
24807616	hitrecordjoe	68	72	79	62	71	65	74	110	37	48	54	111	44	106	36	34	63	56	68	48	12	42	55	54	52	71	53	4	5	49	63	51	25	43	52	35	20	7	34	26	23	29	8	8	23	6	28	38
25036511	latikambourke	90	91	93	98	119	131	52	139	94	72	111	72	75	45	61	73	35	75	69	59	54	71	74	59	70	70	60	43	79	45	60	65	39	17	60	62	24	43	60	54	7	38	26	18	43	35	23	22
25110374	unclerush	51	22	4	3	24	29	50	6	8	11	14	16	15	15	16	8	11	2	2	23	19	10	16	3	1	13	8	11	2	14	10	11	10	4	15	12	0	12	0	4	0	0	0	0	0	6	0	11
25139939	justimage	53	19	21	33	5	5	6	7	19	7	7	5	5	4	5	5	3	6	8	3	7	2	8	6	3	2	2	2	4	0	2	2	0	0	2	1	1	1	1	0	1	1	1	1	1	1	1	1
25287178	shib88	18	24	25	34	27	25	30	25	30	20	28	33	24	33	30	22	29	10	13	22	24	19	28	19	14	14	25	12	27	8	23	8	9	6	7	19	19	4	7	8	4	18	8	7	7	9	7	7
25347995	scatterkeir	46	40	51	99	41	39	43	40	36	38	62	88	99	42	90	46	85	35	90	85	44	51	43	35	24	77	5	27	47	81	4	4	4	68	10	6	5	5	3	5	5	5	6	3	3	4	3	3
25479777	coseyfannitutti	30	25	27	18	8	53	22	12	10	5	16	39	16	19	6	10	12	7	7	14	9	6	10	7	8	7	7	4	5	3	7	5	8	9	5	9	8	7	9	9	8	9	9	8	24	6	9	11
25508972	quantick	22	17	24	48	16	27	18	22	20	28	20	20	26	27	22	21	26	15	21	9	17	17	14	13	27	8	11	24	8	12	4	9	4	5	10	5	5	5	3	5	10	5	6	3	3	4	3	3
25510768	skynewsolympic	137	124	138	131	104	94	38	132	50	96	35	103	36	23	59	27	59	40	59	102	56	24	23	23	22	31	20	25	19	31	30	32	20	31	49	25	25	52	14	36	14	6	20	20	9	7	22	8
25752115	numptyj	45	16	42	46	52	40	32	38	51	35	27	31	49	22	21	25	100	29	28	39	67	20	29	9	4	11	79	7	9	7	10	4	5	7	6	6	6	8	65	6	5	7	0	31	0	0	0	0
25806585	crazygoose	28	29	4	28	40	51	35	6	44	31	34	82	53	49	33	36	46	2	40	37	38	75	29	79	37	6	1	29	17	37	72	18	16	4	0	40	31	17	32	4	27	2	30	2	7	2	2	6
25982423	matthewwells	108	174	246	235	57	224	118	168	76	86	96	76	113	111	58	72	98	78	158	68	70	31	109	76	71	67	65	58	59	44	28	24	31	22	37	33	18	15	35	20	21	28	17	17	20	16	16	23
26275704	stone_skynews	25	45	32	24	96	17	38	42	50	60	35	184	36	23	26	41	40	40	38	30	56	30	23	25	22	27	30	25	19	25	25	25	34	46	49	25	36	25	31	36	31	26	32	33	34	30	22	26
26313494	mrnickclark	147	73	142	41	94	18	53	65	53	78	30	55	33	79	79	91	36	39	59	80	75	84	86	45	27	40	34	42	26	12	54	39	49	50	25	53	19	28	7	47	4	18	25	36	7	23	30	6
26315568	juliangbell	84	123	122	134	97	148	82	87	108	134	135	80	41	74	113	59	109	70	89	108	52	47	48	55	45	80	82	36	58	41	48	62	26	35	14	38	27	36	62	38	26	15	13	11	12	12	15	13
26461381	mancitycouncil	8	9	7	9	12	7	11	13	14	6	13	11	8	13	11	15	15	14	11	12	16	14	20	12	16	19	15	8	17	10	17	18	16	23	24	20	10	17	10	29	15	23	15	21	11	17	24	10
26474665	crimestoppersuk	7	8	13	14	9	12	8	10	11	9	8	10	10	10	8	12	14	12	9	8	10	7	9	10	9	10	10	9	11	9	9	10	12	11	9	11	11	10	5	12	11	12	4	5	5	11	6	5
26477224	bbclondonnews	60	123	66	59	69	60	62	46	129	68	47	30	41	57	106	27	18	33	29	49	31	24	22	23	19	25	20	28	13	22	16	21	20	19	12	17	17	14	14	16	14	6	14	10	9	7	8	8
26507585	livechonews	67	13	9	45	15	14	26	9	16	14	15	14	20	12	13	9	17	13	12	17	12	11	11	15	75	52	36	47	0	36	41	1	1	1	0	2	2	2	2	1	2	2	2	2	2	2	2	2
26729931	rtve	119	114	103	107	70	72	105	72	46	74	73	66	39	96	77	71	38	42	102	35	63	95	40	70	65	38	67	22	30	52	46	34	25	26	31	65	38	74	29	26	29	33	57	35	53	27	29	9
26743580	livecholfc	14	13	9	15	15	14	26	9	16	14	15	14	20	12	13	9	17	13	12	17	12	11	11	15	0	0	1	0	0	1	1	1	1	1	0	2	2	2	2	1	2	2	2	2	2	2	2	2
26974830	nulskii	76	141	54	151	140	141	128	40	52	42	75	134	43	58	19	124	51	22	32	99	57	85	47	7	8	49	5	89	5	7	7	41	8	37	5	9	8	54	3	5	5	9	6	3	3	4	3	3
27212264	kathviner	252	236	226	175	221	211	213	198	201	183	192	208	194	182	160	133	180	167	150	176	161	121	121	145	74	142	116	80	97	65	106	117	114	102	77	81	96	35	74	67	42	68	50	46	45	23	16	23
27260086	justinbieber	21	1	3	2	2	0	1	20	3	24	4	1	2	6	0	1	1	1	1	1	1	0	0	0	1	1	0	1	1	2	0	0	2	2	1	0	0	0	0	2	0	0	0	0	0	0	0	0
27284203	jerometaylor	181	89	267	216	256	240	197	212	215	194	84	197	154	187	70	91	115	47	143	174	114	166	86	123	85	132	81	72	54	49	54	39	49	50	91	35	42	44	34	47	39	29	62	36	26	24	30	26
27509089	mozzatron	2	7	8	3	11	2	4	2	13	10	5	15	16	5	6	6	5	2	2	5	1	9	6	3	1	6	7	4	2	3	7	5	8	4	5	0	0	7	0	4	0	0	0	0	0	6	0	0
27520838	inglesi	140	65	44	80	100	73	67	52	66	73	33	93	35	29	45	35	87	44	33	42	36	48	35	33	31	32	50	38	70	29	31	40	35	27	28	26	23	24	21	25	24	17	21	22	17	5	25	16
27575764	gerard_mccarthy	17	59	23	2	18	15	29	51	24	1	72	1	72	97	0	32	27	1	1	1	3	0	0	0	1	1	0	1	1	2	0	0	2	2	1	0	0	0	0	2	0	0	0	0	0	0	0	0
27676108	paullewis	242	219	201	164	196	194	156	148	192	140	59	46	181	185	146	165	185	152	127	121	145	159	51	112	122	57	124	110	112	106	92	102	55	56	55	56	44	69	49	55	63	58	51	59	47	48	46	45
27682916	sandralaville	157	118	133	136	123	12	129	50	49	92	96	72	124	92	70	72	99	47	9	8	10	7	9	10	9	10	10	9	11	9	9	10	12	11	9	11	11	10	35	12	11	12	4	5	5	11	6	5
28068719	shaistaaziz	5	3	17	4	4	23	3	3	4	3	3	4	4	1	4	3	6	4	4	3	6	2	4	4	7	2	2	2	4	0	2	2	0	0	2	1	1	1	1	0	1	1	1	1	1	1	1	1
28105607	benquinn75	72	71	208	53	204	157	146	164	96	54	182	120	124	62	191	55	53	55	136	57	48	165	54	57	81	75	41	48	66	40	55	47	53	52	45	42	40	39	19	20	40	28	17	17	20	24	16	23
28165335	lupefiasco	51	19	67	33	101	9	50	19	4	3	3	4	4	1	49	3	6	4	4	24	6	4	4	4	7	29	6	6	7	0	5	2	0	0	2	1	1	1	1	0	1	1	1	1	1	1	1	1
28172574	merseypolice	7	8	13	14	9	24	8	10	11	9	8	10	10	10	8	12	14	12	9	8	10	7	9	10	9	10	10	9	11	9	9	10	12	11	9	11	11	10	10	12	11	12	4	5	5	11	6	5
28308082	alixfox	68	106	79	52	8	37	94	61	37	48	86	78	82	109	36	34	12	7	7	48	73	6	26	35	64	7	69	4	5	50	64	5	38	29	51	66	20	7	9	9	55	45	9	8	8	6	9	11
28376011	journodave	228	217	172	218	169	210	84	100	102	182	152	151	155	154	204	164	171	149	132	145	68	144	133	78	47	114	123	30	106	56	103	68	99	17	27	31	25	30	56	34	25	34	26	20	16	22	23	22
28423996	martinfricker	25	85	32	24	87	17	38	83	89	60	113	90	66	23	26	41	70	89	38	30	68	60	23	25	22	83	30	25	19	25	25	25	52	55	49	25	36	25	56	34	25	26	32	33	41	22	22	25
28637503	emmahopkins92	17	59	23	2	18	15	29	51	24	1	4	1	2	18	0	32	9	1	1	1	3	0	0	0	1	1	0	1	1	2	0	0	2	2	1	0	0	0	0	2	0	0	0	0	0	0	0	0
28656933	ayeshakazmi	9	14	12	11	13	11	12	14	12	13	9	6	14	7	15	13	7	8	6	7	5	4	3	11	11	5	6	6	7	0	5	2	0	0	2	1	1	1	1	0	1	1	1	1	1	1	1	1
28710980	mutlu82	18	24	25	34	27	25	30	25	30	20	28	33	24	33	30	22	29	10	13	22	24	19	28	19	14	14	25	12	27	8	23	8	9	6	7	19	19	4	7	8	4	18	8	7	7	9	7	7
29050881	lucymoylan	156	102	119	133	127	75	96	136	74	136	93	92	81	80	93	113	50	103	81	35	55	87	103	61	25	90	52	75	29	28	12	76	17	43	35	7	43	4	66	7	6	4	7	6	6	38	5	9
29979814	monaeltahawy	83	56	132	60	48	62	96	137	6	50	129	5	69	4	5	5	3	6	8	3	7	2	8	6	3	2	2	2	4	0	2	2	0	0	2	1	1	1	1	0	1	1	1	1	1	1	1	1
30108503	oldirtybarbie	11	15	15	13	7	6	10	15	7	15	11	13	9	14	12	17	13	16	17	15	11	23	17	16	18	16	16	15	21	16	21	15	18	24	19	14	22	6	13	23	17	21	19	15	10	18	18	17
30249246	dannyblahblah	58	73	63	41	39	38	70	33	33	39	72	30	72	97	95	42	27	46	59	54	31	19	41	45	43	40	34	42	26	47	42	45	33	48	25	53	29	33	7	28	4	6	25	39	7	8	7	6
30290018	ravwilding	45	64	42	46	52	40	32	38	51	35	27	31	49	37	21	25	1	29	28	39	3	0	0	0	4	1	0	1	1	2	0	0	2	2	1	0	0	0	0	2	0	0	0	0	0	0	0	0
30840386	tomskynews	80	87	120	93	124	125	104	146	100	45	45	50	92	55	107	58	48	43	45	44	34	80	53	37	34	31	47	30	37	31	30	32	44	31	27	31	25	21	10	34	25	34	20	20	5	22	6	5
31096135	nairamk	11	15	15	13	7	6	10	15	7	15	11	13	9	14	12	17	13	16	17	15	11	23	17	16	18	16	16	15	21	16	21	15	18	24	19	14	22	6	13	23	17	21	19	15	10	18	18	17
31098745	filkaler	72	71	78	53	77	71	33	71	77	54	71	70	77	62	69	55	53	55	57	57	48	65	54	57	3	53	41	48	4	40	2	47	0	34	45	42	40	39	45	45	40	44	41	27	38	24	35	29
31135856	petertatchell	35	63	39	121	143	36	40	39	124	90	38	36	37	39	39	48	31	28	71	36	95	34	34	30	59	33	31	35	68	34	51	29	36	32	43	37	66	31	25	32	28	3	23	23	31	3	4	4
31227546	thebadderman	2	7	8	3	11	2	4	2	13	10	5	15	6	5	25	6	5	2	2	5	1	9	6	3	1	6	43	8	2	10	0	43	29	4	23	32	57	0	0	4	0	0	0	0	11	0	0	10
31244333	jc_andrews	155	78	137	37	26	102	98	75	53	131	30	51	104	56	126	11	36	87	18	45	91	109	99	8	67	58	68	76	50	75	70	60	11	10	13	10	52	51	46	44	13	14	12	15	9	7	13	8
31767312	robertflorence	61	17	61	43	16	47	18	35	68	80	20	37	30	38	22	21	24	15	55	9	17	17	49	13	24	8	11	26	8	18	4	9	4	5	10	5	5	5	3	5	10	5	6	3	3	4	3	3
32144814	skynewts	59	33	65	42	58	64	84	100	102	45	45	50	114	55	107	26	48	43	45	44	34	28	25	37	34	31	21	30	23	31	30	32	19	31	27	31	25	21	10	34	25	34	20	20	16	22	23	20
32372694	wallaceme	95	41	58	19	72	16	15	16	48	18	60	28	12	20	38	24	21	17	19	20	22	16	12	21	20	36	19	39	36	11	27	19	15	20	17	24	14	13	15	17	12	11	10	12	15	13	11	12
32417875	timescrime	199	192	13	14	156	12	8	10	11	9	8	10	10	10	8	12	14	12	9	8	10	7	9	10	9	10	10	9	11	9	9	10	12	11	9	11	11	10	5	12	11	12	4	5	5	11	6	5
32526259	loveclapham	58	94	63	97	39	38	112	33	33	39	57	30	98	30	100	42	83	30	27	54	31	99	41	34	43	25	34	40	26	47	42	45	13	48	25	28	29	33	13	28	30	6	22	13	9	7	8	8
32983189	subedited	105	231	90	258	116	219	239	115	111	98	114	109	177	98	78	100	74	59	168	63	64	67	56	72	72	61	56	60	60	57	40	56	52	55	32	47	60	47	42	53	45	40	37	32	27	24	40	35
33018114	kirstiemallsopp	19	113	68	95	14	59	69	86	23	61	32	110	65	93	10	63	65	27	18	31	3	35	85	34	4	34	40	40	34	33	18	42	51	2	36	28	37	27	13	2	30	0	22	0	40	0	0	18
33184246	itvcentral	1	0	0	1	1	3	2	1	1	2	2	2	1	2	3	4	4	5	5	4	4	5	5	5	6	4	4	5	6	6	8	7	7	8	8	8	7	9	5	10	9	8	4	5	5	10	6	5
33240321	simonwithaz	35	86	39	55	51	36	40	39	3	86	38	36	37	39	39	48	31	28	53	36	103	34	34	30	51	33	90	35	26	34	49	29	36	32	69	35	29	31	69	32	28	56	23	23	31	14	20	14
33475651	chris_stark	45	64	42	46	52	40	32	38	51	35	27	95	49	37	21	25	1	29	28	39	1	100	11	53	0	0	0	0	0	1	1	75	1	1	0	2	2	2	2	1	2	2	2	2	2	2	2	0
33495669	wenzrawk	81	101	100	70	82	32	103	23	86	85	82	101	97	66	83	76	91	77	95	84	85	6	77	61	76	82	78	4	65	70	34	49	46	15	5	7	4	4	6	7	7	13	7	6	6	5	5	9
33546465	nationalrailenq	44	42	53	32	55	50	49	43	39	52	52	116	48	44	48	49	52	48	50	34	45	54	46	36	54	14	59	68	42	55	33	6	9	6	7	19	12	6	7	11	4	31	11	7	7	8	8	6
33654011	rizmc	13	96	96	7	28	28	37	29	25	21	36	26	22	16	42	14	8	36	30	55	21	18	26	32	17	18	27	16	2	15	15	17	21	18	18	34	15	26	17	19	19	20	16	9	21	6	34	24
33877719	youngandpoor	49	144	22	17	23	54	20	128	80	56	57	69	47	30	71	93	19	30	27	16	20	22	110	18	15	74	17	13	13	13	19	21	13	12	25	17	17	18	14	16	14	6	14	13	9	7	8	8
34044332	donthommo	137	107	107	74	126	135	85	70	88	76	55	115	61	57	119	27	37	58	44	102	69	56	75	23	104	63	20	62	33	91	33	66	20	47	6	43	6	41	14	6	36	31	5	15	25	18	29	18
34051662	piombo	3	2	10	5	3	4	5	5	2	4	1	3	3	3	2	2	2	3	3	2	2	3	2	2	2	3	3	3	3	4	3	3	3	3	3	3	3	3	4	3	3	3	3	4	4	3	4	4
34221675	themarksmallman	50	51	57	51	96	17	38	54	50	60	55	54	61	34	26	65	76	58	44	30	56	30	23	25	22	27	30	25	19	25	25	25	34	7	6	25	6	25	31	6	31	26	5	9	34	30	22	26
34891363	fourfourtwo	0	12	1	0	0	1	0	0	0	0	0	0	0	0	1	0	0	0	0	0	0	1	1	1	0	0	1	0	0	1	1	1	1	1	0	2	2	2	2	1	2	2	2	2	2	2	2	2
35057861	mramrania	36	61	99	37	26	0	47	50	49	49	43	100	41	6	89	83	1	47	88	45	80	46	27	82	87	78	12	71	80	76	69	44	17	67	31	43	62	63	44	41	53	47	48	45	52	42	13	41
35458530	johnwrees	4	5	6	6	5	5	6	7	6	7	7	5	5	4	5	5	3	6	8	3	7	2	8	6	3	2	2	2	4	0	2	2	0	0	2	1	1	1	1	0	1	1	1	1	1	1	1	1
35463810	dorianlynskey	138	17	24	48	16	101	18	22	20	28	20	20	42	40	22	21	26	15	85	9	17	17	14	13	27	8	11	24	8	12	35	9	4	5	10	5	5	5	9	5	10	5	6	8	8	4	9	11
35737385	btcare	16	10	70	31	50	22	16	18	7	22	18	12	33	35	18	16	23	18	16	18	18	13	18	71	13	14	32	19	12	8	22	6	9	6	7	14	12	6	7	11	4	10	11	7	7	8	7	6
35773039	theatlantic	23	26	26	12	17	13	7	17	15	12	19	17	17	17	14	18	20	10	13	10	15	21	7	14	21	9	9	18	10	5	11	20	6	14	4	7	4	4	6	7	6	4	7	6	6	5	5	7
35815760	8pellbound	142	134	130	154	133	142	127	129	121	111	122	92	81	95	101	118	80	84	76	65	94	55	76	67	94	59	44	18	75	5	62	54	57	14	47	7	4	4	6	7	6	4	7	6	6	5	5	7
36008570	jessiejofficial	12	1	3	2	2	0	1	4	3	1	4	1	2	6	0	1	1	1	1	1	1	0	0	0	1	1	0	1	1	2	0	0	2	2	1	0	0	0	0	2	0	0	0	0	0	0	0	0
36020115	punbelievable	27	38	36	27	38	34	24	31	35	53	37	32	32	32	32	51	27	37	36	106	104	111	36	19	42	91	42	12	90	96	91	78	76	59	79	72	68	71	68	66	65	51	30	39	56	47	38	43
36068030	madamebink	6	11	14	10	10	10	9	11	9	66	6	7	7	8	7	11	10	9	14	13	13	12	15	8	12	12	13	17	16	24	13	13	11	10	13	10	9	19	12	15	13	14	12	14	19	14	13	10
36644059	jacquioatley	131	12	1	104	0	127	0	0	0	0	0	0	0	0	1	0	0	0	0	0	0	1	1	1	0	0	1	0	0	1	1	1	1	1	0	2	2	2	2	1	2	2	2	2	2	2	2	2
36664838	rav1no	134	132	156	120	69	122	108	145	67	120	117	105	40	89	67	120	107	101	106	92	101	93	59	77	40	50	68	20	13	69	67	69	31	60	72	17	53	61	46	14	49	46	14	47	44	39	42	1
36673147	stephennolan	84	53	123	104	97	119	82	87	87	26	40	80	46	69	34	59	55	70	89	46	52	92	66	85	46	46	82	53	58	41	50	62	56	35	40	58	46	36	37	37	26	48	46	25	42	32	20	34
36700898	tayloff	132	125	143	135	145	136	125	120	17	128	120	18	116	132	124	109	120	119	118	97	108	115	67	103	99	95	89	51	20	88	90	14	47	12	16	15	16	18	16	18	18	19	18	13	18	21	19	19
36740214	jeremywaite	48	92	20	38	19	32	16	13	55	40	48	19	25	36	50	23	25	45	22	21	26	8	7	27	25	20	12	14	10	30	12	8	37	13	21	4	34	6	8	8	4	32	8	21	7	9	17	6
37000437	redbrickpaper	1	0	0	1	1	3	2	1	1	2	2	2	1	2	3	4	4	5	5	4	4	5	5	5	6	4	4	5	6	6	8	7	7	8	8	8	7	9	5	10	9	8	4	5	5	10	6	5
37020193	jackseale	238	103	61	43	94	47	43	35	134	129	44	37	59	90	40	54	92	78	55	9	105	36	49	65	24	8	39	27	8	12	4	9	4	5	10	5	5	5	3	5	10	5	6	3	3	23	3	3
37072821	charliesaidthat	16	10	29	38	34	22	16	18	57	22	18	12	25	36	18	16	23	45	16	18	18	13	18	28	13	20	22	19	12	8	22	6	9	6	7	21	12	6	7	11	4	10	11	7	7	8	7	6
37738873	jive_uk	28	23	72	28	40	51	35	66	44	31	34	45	53	49	33	36	46	81	40	37	38	53	29	42	37	6	5	29	2	37	6	1	2	4	1	40	31	0	32	2	27	0	0	0	0	0	0	0
37896651	henrywinter	0	4	1	0	0	1	0	0	0	0	0	0	0	0	1	0	0	0	0	0	0	1	1	1	0	0	1	0	0	1	1	1	1	1	0	2	2	2	2	1	2	2	2	2	2	2	2	2
37954826	lawrencepearce	11	15	15	13	7	6	10	15	7	15	11	13	9	14	12	17	13	16	17	15	11	23	17	16	18	16	16	15	21	16	21	15	18	24	19	14	22	6	13	23	17	21	19	15	10	18	18	17
38142515	liamcranley	148	60	52	71	44	99	68	49	72	81	46	89	57	114	36	34	80	83	116	104	99	42	55	83	52	59	53	26	89	18	4	51	4	13	52	5	5	5	25	5	23	3	3	4	4	3	4	4
38276759	dalstonpeople	20	21	19	20	33	21	28	21	17	19	17	18	21	21	20	19	19	19	20	16	20	22	24	18	15	17	17	13	20	13	19	14	13	12	16	15	16	18	16	18	18	19	18	13	18	21	19	19
38435935	retailtrust	34	11	33	29	36	30	17	27	31	29	22	22	34	26	27	11	18	24	29	41	25	27	22	8	19	23	24	23	13	20	16	30	26	19	12	23	21	14	20	21	22	6	12	10	9	7	8	8
38679388	gmail	125	74	81	67	57	117	54	64	73	84	70	77	95	112	81	75	64	71	75	94	76	82	61	66	55	89	26	73	56	78	73	23	67	57	68	5	5	5	43	51	52	5	6	3	7	20	3	6
38694640	tomparsonsmusic	57	77	89	94	47	70	59	142	56	108	68	85	19	50	112	29	37	34	83	53	39	40	32	22	29	69	63	21	31	51	18	33	27	30	23	30	30	27	23	46	32	24	31	26	10	19	12	18
38697237	simply_bhangra	0	4	2	0	0	1	0	0	0	0	0	0	0	0	1	0	0	0	0	0	0	1	1	1	0	0	1	0	0	1	1	1	1	1	0	2	2	2	2	1	2	2	2	2	2	2	2	2
39067925	colinmcdermott	8	9	7	9	12	7	11	13	14	6	13	11	8	13	11	15	15	14	11	12	16	14	20	12	16	19	15	8	17	10	17	18	16	23	24	20	10	17	8	29	58	23	15	21	11	17	24	10
39237910	halajaber	75	102	50	79	102	45	96	52	93	63	33	41	35	29	72	35	61	44	33	42	36	59	35	33	31	32	35	38	49	29	31	37	35	27	28	26	23	24	21	25	24	17	21	22	17	29	1	16
39254871	v_vacious	47	42	53	32	55	76	49	43	39	52	52	55	48	25	94	49	52	48	50	14	45	54	46	45	54	76	32	14	42	28	33	8	43	58	46	4	8	57	8	8	8	0	0	31	0	0	0	0
39268059	goodandbadpr	27	38	36	27	38	34	24	31	35	53	37	32	32	32	32	51	27	37	36	22	24	19	36	19	42	51	42	12	48	8	23	11	33	6	7	19	19	28	7	28	4	18	25	39	7	8	7	6
39526753	lbhf	66	116	110	65	68	30	17	27	129	29	22	47	79	26	130	27	18	33	29	34	25	24	22	23	19	25	20	28	13	22	16	21	20	19	12	17	17	14	14	16	14	6	14	10	9	7	8	8
40451753	shaunbaileyuk	64	118	58	64	76	74	64	111	48	64	69	73	71	63	38	70	72	74	70	69	46	52	12	58	61	36	38	52	36	11	37	31	50	53	26	24	49	13	15	17	12	11	10	12	15	13	11	12
40677039	dimblebot	46	40	51	69	80	39	110	97	36	110	99	68	85	42	40	46	88	35	98	83	44	101	43	35	64	55	61	54	67	50	40	64	77	29	32	44	41	49	53	27	20	40	45	32	27	26	32	12
40713876	jamesrbuk	217	210	222	242	231	203	149	191	194	226	172	141	176	178	144	185	165	155	58	167	37	120	114	110	120	106	114	119	41	23	76	109	24	22	33	57	42	15	19	20	21	30	17	17	22	16	16	15
40715320	uktraveleditor	102	82	98	77	117	143	23	45	64	112	104	23	84	48	92	86	106	63	61	82	65	24	96	96	83	62	92	77	57	64	56	61	62	45	61	39	51	30	54	59	66	41	58	51	29	7	33	8
40904105	100andfifty	98	113	68	95	47	59	44	86	43	61	59	46	65	50	60	63	65	27	18	31	3	35	51	34	38	34	40	59	34	33	18	43	55	56	55	56	44	27	49	2	23	0	36	0	47	0	0	18
41084386	omid9	38	43	45	36	45	46	42	47	22	23	24	21	27	22	24	14	34	23	15	6	8	20	19	9	5	11	5	7	9	7	6	4	5	7	6	6	6	8	3	6	5	7	5	3	3	4	3	3
41110545	joshmeatsix	15	6	48	16	6	2	79	2	5	5	5	8	6	5	0	6	5	7	7	5	1	6	6	7	1	7	7	4	5	3	7	12	8	16	5	9	8	7	0	13	0	0	9	0	0	6	0	11
41229669	misskellyo	19	44	23	2	14	0	1	44	23	75	12	1	13	11	10	1	9	1	1	1	3	0	0	0	4	1	0	1	1	2	0	0	2	2	1	0	0	0	0	2	0	0	0	0	0	0	0	0
41615932	avinunu	5	3	17	4	4	49	3	3	4	3	3	6	4	1	4	3	6	4	4	3	6	2	4	4	7	3	3	3	15	4	3	3	3	3	3	3	3	3	4	3	3	3	3	4	4	3	4	4
41686909	r0pav	43	47	18	19	21	16	15	16	38	18	39	27	78	76	51	24	21	17	19	20	22	16	12	21	20	30	19	33	74	11	68	19	15	20	17	22	14	13	36	17	12	11	10	12	14	13	11	12
41716273	twitvid	70	60	40	62	71	65	74	20	37	81	54	38	44	6	36	34	63	56	68	48	12	42	55	54	52	71	53	72	54	49	63	51	25	13	52	35	20	38	34	26	23	29	8	9	23	6	28	38
41783396	daniel_carr	146	80	86	114	85	64	84	100	102	88	24	98	111	22	101	81	89	84	35	26	29	20	64	40	57	11	5	46	35	9	58	73	22	17	41	31	11	38	33	34	11	7	4	45	23	11	23	22
41840424	croydonfeed	34	37	33	29	36	30	17	27	31	29	22	22	34	26	27	33	18	24	23	41	25	27	22	24	19	23	24	23	13	20	16	30	26	25	12	23	21	14	20	21	22	6	29	10	9	7	8	8
42117389	martinshovel	175	152	41	132	42	151	236	74	233	82	101	133	123	116	48	39	76	85	67	101	84	98	71	80	35	72	31	49	87	38	32	63	41	38	43	37	45	23	24	32	46	43	23	29	24	25	26	30
42244645	rikkiclarke81	0	16	2	0	0	1	0	0	0	0	0	0	0	0	1	0	0	0	0	0	0	1	1	1	0	0	1	0	0	1	1	1	1	1	0	2	2	2	2	1	2	2	2	2	2	2	2	2
42513853	sabinasdemrit	94	78	3	37	26	102	98	102	3	1	12	1	2	6	0	1	36	1	1	1	1	0	0	0	1	1	0	1	1	2	0	0	2	10	1	0	0	0	0	4	0	0	0	0	0	0	0	0
42744294	andrewwk	51	25	107	18	8	53	50	12	10	5	16	39	16	19	6	10	12	7	7	14	69	6	10	7	8	7	7	4	5	3	7	5	8	9	5	9	8	7	9	9	8	9	9	8	8	6	9	11
43383542	juudelaaw	91	139	4	55	129	98	35	92	3	1	34	45	107	104	0	36	100	108	40	90	38	53	29	3	1	6	0	29	2	37	0	0	2	4	1	0	0	0	0	4	0	0	0	0	0	0	0	0
43722662	lukehoostawking	47	18	16	137	125	33	19	12	10	5	16	9	16	25	6	65	12	7	7	14	9	6	104	69	8	7	7	4	5	3	7	5	8	9	5	9	8	7	9	9	8	9	9	8	8	6	9	11
43745177	piercepenniless	3	2	10	5	3	4	5	5	2	4	1	3	3	3	2	2	2	3	3	2	2	3	2	2	2	3	3	3	3	4	3	3	3	3	3	3	3	3	4	3	3	3	3	4	4	3	4	4
44101412	thisisdavina	33	30	75	26	25	90	69	51	28	51	12	96	13	18	10	61	9	20	1	1	3	0	0	0	4	1	0	1	1	2	0	0	2	2	1	0	0	0	0	2	0	0	0	0	0	0	0	0
44170913	david_ritter	153	99	151	117	81	97	21	116	114	72	91	87	75	110	61	73	69	75	67	19	54	44	74	20	26	72	77	95	78	45	32	35	39	38	65	70	46	23	48	52	64	38	27	37	30	27	32	13
44574528	thinkingfox	16	10	29	31	34	22	16	18	7	22	18	12	24	35	18	16	23	18	16	18	18	13	18	28	13	14	22	19	12	8	22	6	9	6	7	21	12	6	7	11	4	10	11	7	7	8	7	6
44578328	j_freedland	213	207	199	203	157	159	184	193	234	208	221	165	138	142	170	170	87	101	106	143	52	93	158	77	121	44	57	95	58	41	48	62	63	35	57	70	46	36	27	30	33	43	38	22	42	29	26	21
44874400	daraobriain	212	43	54	207	45	46	136	47	52	42	195	132	43	22	19	28	51	22	15	6	57	20	29	9	5	11	5	7	9	7	6	4	5	7	6	6	6	8	3	6	5	7	5	3	3	4	3	3
45413510	iankatz1000	211	178	197	202	253	200	183	189	191	171	212	196	206	156	187	194	140	53	139	124	162	157	150	144	90	147	66	81	71	82	28	24	24	52	75	59	18	15	19	20	21	30	17	17	22	16	16	15
45806408	jessbrammar	210	201	198	201	202	188	173	188	179	170	170	178	174	138	173	162	107	141	138	134	167	135	132	137	116	144	107	138	37	69	67	69	74	60	57	24	85	61	27	30	49	46	33	41	15	39	42	25
45819332	ms_uk_american	10	6	5	8	6	8	14	8	5	8	10	8	11	9	9	7	16	11	10	11	14	15	13	17	10	15	14	10	14	17	14	12	14	16	11	16	13	16	18	13	16	16	40	16	13	15	12	14
45938348	zoeyou	89	130	92	124	149	132	56	121	60	104	126	107	52	73	110	107	60	82	71	62	41	68	39	62	59	66	31	81	38	32	32	35	28	65	75	37	63	23	4	3	3	3	3	4	4	3	4	4
46078438	maajidnawaz	26	28	11	60	20	104	13	53	104	50	23	79	69	16	42	64	8	88	47	58	81	32	44	93	17	35	27	16	77	38	15	17	41	42	18	50	15	1	17	19	19	20	16	29	1	20	26	1
46108526	lordminkymoo	146	30	115	76	25	140	100	96	34	51	12	98	13	18	10	1	9	20	1	1	74	0	0	0	4	1	0	1	1	2	0	0	2	2	1	0	0	0	0	2	0	0	0	0	0	0	0	0
46230433	kalimakhus	4	5	6	6	5	5	6	7	6	7	7	5	5	4	5	5	3	6	8	3	7	2	8	6	3	2	2	2	4	0	2	2	0	0	2	1	1	1	1	0	1	1	1	1	1	1	1	1
46403451	guardian_sport	0	12	1	0	0	1	0	0	0	0	0	0	0	0	1	0	0	0	0	0	0	1	1	1	0	0	1	0	0	1	1	1	1	1	0	2	2	2	2	1	2	2	2	2	2	2	2	2
46614132	paulsmithjnr	14	13	9	15	15	14	26	9	16	14	15	14	20	12	13	9	17	13	12	17	12	11	11	15	0	0	1	0	0	1	1	1	1	1	0	2	2	2	2	1	2	2	2	2	2	2	2	2
46791348	_griff	100	145	112	109	112	80	111	99	109	95	100	94	60	117	52	56	54	69	108	38	53	88	70	52	28	68	49	56	63	62	39	67	28	49	38	61	3	3	4	3	3	3	3	4	4	3	4	4
47146337	danielbaker_	12	1	3	2	2	0	1	4	3	1	4	1	2	11	0	1	1	1	1	1	1	0	0	0	1	1	0	1	1	2	0	0	2	2	1	0	0	0	0	2	0	0	0	0	0	0	0	0
47297435	sarahnaq	13	26	11	12	17	96	13	23	29	21	23	114	31	41	35	14	33	41	25	27	62	21	21	43	17	9	27	16	18	5	15	70	6	14	4	7	4	4	6	7	6	4	7	6	6	5	5	7
47636400	gdnpolitics	271	278	195	199	234	231	133	239	231	220	202	202	108	195	102	191	182	174	131	132	132	97	151	154	145	141	112	127	124	54	77	115	104	86	47	54	64	66	77	38	34	15	27	11	12	12	15	13
48041467	nemesisrepublic	52	34	76	25	21	111	48	69	63	57	51	56	73	51	44	40	43	51	39	61	50	49	42	64	28	30	33	33	44	53	3	3	3	36	38	36	3	3	4	3	3	3	3	4	4	3	4	4
48678123	jamiefrombrum	0	12	1	0	0	1	0	0	0	0	0	2	1	2	1	0	0	0	0	0	0	1	1	1	6	4	1	5	0	1	1	1	1	1	0	2	2	2	2	1	2	2	2	2	2	2	2	2
49403072	brit_newsman	55	226	113	85	177	78	83	91	42	94	127	65	90	64	65	103	42	107	79	7	5	4	3	11	11	5	6	6	7	0	5	2	0	0	2	1	1	1	1	0	1	1	1	1	1	1	1	1
49946953	hevallo	171	170	84	11	58	168	154	182	97	146	123	64	136	81	166	57	62	111	100	118	95	39	8	6	3	84	41	48	4	0	2	47	0	0	2	1	1	1	1	0	1	1	1	1	1	1	1	1
49948465	lisaskynews	241	124	138	1	124	125	2	1	1	2	2	2	1	2	3	4	4	5	5	4	4	5	5	5	6	4	4	5	6	6	8	7	7	8	8	8	7	9	5	10	9	8	4	5	5	10	6	5
50351724	vikramdodd	206	158	176	253	225	86	54	112	226	218	79	188	78	46	55	187	99	162	51	8	10	7	9	10	9	10	10	9	11	9	9	10	12	11	9	11	11	10	35	12	11	12	4	5	5	11	6	5
50367908	citizenradio	83	19	102	75	65	49	91	19	12	3	3	6	4	7	17	3	7	8	6	3	5	4	3	4	7	5	6	6	7	0	5	2	0	0	2	1	1	1	1	0	1	1	1	1	1	1	1	1
50376785	policeuk	7	8	13	14	9	12	8	10	11	9	8	10	10	10	8	12	14	12	9	8	10	7	9	10	9	10	10	9	11	9	9	10	12	11	9	11	11	10	5	12	11	12	4	5	5	11	6	5
50809877	iainpics	8	9	126	9	12	7	11	13	14	6	13	11	8	13	11	15	15	14	11	12	16	14	20	12	16	19	15	8	17	10	17	18	16	23	24	20	10	8	3	6	5	7	5	3	11	4	3	3
51241574	ap	81	101	169	198	82	164	181	151	86	85	82	149	165	45	83	78	35	65	95	84	85	95	77	153	76	82	78	43	65	27	34	16	46	17	54	13	53	11	11	14	7	13	21	27	17	5	14	9
52349161	klarizaclayton	99	52	56	92	67	63	75	95	71	101	67	67	70	72	91	1	114	67	42	1	60	41	0	0	58	1	0	59	39	48	61	0	2	2	1	0	0	0	0	2	0	0	0	0	0	0	0	0
52378505	jimmylazers	31	154	144	23	131	19	47	113	18	26	133	42	30	100	122	105	22	80	96	45	32	107	65	36	5	99	26	7	81	18	4	4	4	5	66	5	5	5	3	5	5	5	6	3	3	4	3	3
52755452	alextomo	182	41	257	197	233	71	193	152	77	54	167	181	141	62	201	55	53	55	57	57	22	16	54	57	20	53	41	48	66	40	55	47	53	20	45	42	40	39	45	45	40	44	41	27	38	24	35	29
53332981	jbardrosenberg	3	2	10	5	3	4	5	5	2	4	1	3	3	3	2	2	2	3	3	2	2	3	2	2	2	3	3	3	3	4	3	3	3	3	3	3	3	3	4	3	3	3	3	4	4	3	4	4
53383297	cybermentors	66	98	34	100	105	95	93	106	34	119	105	83	79	77	104	25	71	92	91	67	35	64	63	73	62	41	54	65	33	68	44	74	70	41	39	68	56	46	26	33	59	18	47	19	37	11	17	37
53507617	madeinnablus	5	3	35	4	4	23	3	3	4	3	3	4	4	1	4	3	6	4	4	24	6	2	4	4	7	2	2	2	15	0	2	2	0	0	2	1	1	1	1	0	1	1	1	1	1	1	1	1
53660409	themediatweets	282	212	260	208	192	187	210	225	188	173	173	186	125	186	193	131	170	157	167	148	155	66	36	139	124	51	129	70	48	64	56	61	62	45	61	39	45	60	50	57	46	27	33	38	24	45	39	15
54156788	are_eb	203	205	247	174	180	225	235	187	228	50	209	79	201	199	42	64	45	129	47	171	66	46	44	156	49	65	64	17	51	61	59	44	112	54	44	41	39	55	30	42	37	37	35	28	21	41	21	32
55195680	muslimcouncil	71	39	64	57	32	23	66	60	70	71	64	59	56	31	64	47	47	60	47	24	43	25	44	47	56	64	48	50	43	35	52	48	48	44	50	45	47	40	30	40	38	42	27	5	30	34	36	33
55522332	endabrady	80	87	115	93	104	94	100	96	100	96	45	103	92	55	59	58	48	43	45	44	34	80	53	37	34	31	47	30	37	31	30	32	44	31	27	31	25	52	56	34	25	34	20	20	41	22	23	25
55808522	mehranzaidi	26	28	2	7	20	31	13	28	0	33	0	0	0	0	1	0	8	0	0	0	0	1	1	1	0	0	1	0	0	1	1	1	1	1	0	2	2	2	2	1	2	2	2	2	2	2	2	2
55997506	irevolt	5	3	17	4	4	9	3	3	4	3	3	4	4	1	4	3	6	4	4	3	6	2	4	4	7	2	2	2	15	0	2	2	0	0	2	1	1	1	1	0	1	1	1	1	1	1	1	1
56366709	thomascooksport	0	12	1	0	0	1	0	0	0	0	0	0	0	0	1	0	0	0	0	0	0	1	1	1	0	0	1	0	0	1	1	1	1	1	0	2	2	2	2	1	2	2	2	2	2	2	2	2
57057518	danielrhamilton	64	97	58	96	72	83	64	111	48	64	69	27	71	63	38	97	72	68	23	87	46	52	12	58	61	36	38	39	36	11	37	31	50	25	26	24	49	13	15	27	12	11	10	12	15	13	11	12
57661046	psbook	64	177	224	229	186	83	64	209	185	64	141	193	71	184	38	97	134	147	142	155	147	141	157	146	61	87	38	126	22	19	37	31	50	21	14	18	27	22	22	24	20	15	13	12	12	12	15	13
57686615	bigred_m	0	4	2	0	0	1	0	0	0	0	0	0	0	0	1	0	0	0	0	0	0	1	1	1	0	0	1	0	0	1	1	1	1	1	0	2	2	2	2	1	2	2	2	2	2	2	2	2
57972602	kayascollywogs	99	52	56	92	67	63	75	95	71	101	67	67	70	72	91	1	1	67	42	1	60	41	0	0	58	1	0	59	39	48	61	0	2	2	1	0	0	0	0	2	0	0	0	0	0	0	0	0
58797357	jam_wills	88	16	34	22	88	82	73	94	3	1	98	84	12	11	25	30	86	66	97	32	30	76	0	42	10	1	12	15	39	2	10	0	22	16	11	0	13	0	0	2	0	0	0	0	0	0	0	0
[truncated: 331 more rows]
[truncated: 152 more columns]

## Sheet: RBS communities
Id	username	t=10.23411	t=10.5956	t=10.96986	t=11.35733	t=11.7585	t=12.17383	t=12.60383	t=13.04902	t=13.50994	t=13.98713	t=14.48118	t=14.99268	t=15.52225	t=16.07053	t=16.63817	t=17.22586	t=17.83431	t=18.46425	t=19.11644	t=19.79167	t=20.49075	t=21.21452	t=21.96385	t=22.73966	t=23.54286	t=24.37444	t=25.23539	t=26.12675	t=27.0496	t=28.00504	t=28.99423	t=30.01836	t=31.07866	t=32.17642	t=33.31295	t=34.48962	t=35.70786	t=36.96913	t=38.27494	t=39.62689	t=41.02658	t=42.47572	t=43.97604	t=45.52935	t=47.13753	t=48.80252	t=50.52631	t=52.31099
[truncated: 914 more rows]
[truncated: 85 more columns]

[truncated: 2 more sheets: Roles from other methods, Communities from other methods]
